# Supplementary material for: 4-{4-[(4-Oxoquinazolin-3-yl)meth­yl]-1H-1,2,3-triazol-1-yl}butyl acetate
Source: Acta Crystallogr Sect E Struct Rep Online. 2011 Nov 5;67(Pt 12):o3191. doi: 10.1107/S1600536811045600 (PMC3238858; doi:10.1107/S1600536811045600)
Supplement: Supplementary file 1 [file e-67-o3191-sup1.cif]

##############################################################################
#                                                                            #
# This CIF contains the data in a paper accepted for publication in          #
# Acta Crystallographica Section E. It conforms to the requirements of       #
# Notes for Authors for Acta Crystallographica Section E, and has been       #
# peer reviewed under the auspices of the IUCr Commission on Journals.       #
#                                                                            #
# Full details of the Crystallographic Information File format               #
# are given in the paper "The Crystallographic Information File (CIF):       #
# a New Standard Archive File for Crystallography" by S. R. Hall, F. H.      #
# Allen and I. D. Brown [Acta Cryst. (1991), A47, 655-685].                  #
#                                                                            #
# The current version of the core CIF dictionary is obtainable from          #
# ftp://ftp.iucr.org/pub/cif_core.dic.                                       #
#                                                                            #
# Software is freely available for graphical display of the structure(s)     #
# in this CIF. For information consult the CIF software page                 #
# http://www.iucr.org/resources/cif/software.                                #
#                                                                            #
# This file may be used for bona fide research purposes within the           #
# scientific community so long as proper attribution is given to the journal # 
# article from which it was obtained.                                        #
#                                                                            #
##############################################################################
data_I
_audit_creation_method     SHELXL-97
_chemical_name_systematic
;
4-{4-[(4-Oxoquinazolin-3-yl)methyl]-1<i>H</i>-1,2,3-triazol-1-yl}butyl acetate
;
_chemical_name_common     ?
_chemical_formula_moiety     'C17 H19 N5 O3'
_chemical_formula_sum     'C17 H19 N5 O3'
_chemical_formula_iupac     'C17 H19 N5 O3'
_chemical_formula_weight     341.37
_chemical_melting_point     ?
_symmetry_cell_setting     orthorhombic
_symmetry_space_group_name_H-M     'P b c a'
_symmetry_space_group_name_Hall     '-p 2ac 2ab'
loop_
    _symmetry_equiv_pos_as_xyz
    'x, y, z'
    '-x+1/2, -y, z+1/2'
    '-x, y+1/2, -z+1/2'
    'x+1/2, -y+1/2, -z'
    '-x, -y, -z'
    'x-1/2, y, -z-1/2'
    'x, -y-1/2, z-1/2'
    '-x-1/2, y-1/2, z'
_cell_length_a     10.2546(4)
_cell_length_b     8.7643(3)
_cell_length_c     37.5434(13)
_cell_angle_alpha     90.00
_cell_angle_beta     90.00
_cell_angle_gamma     90.00
_cell_volume     3374.2(2)
_cell_formula_units_Z     8
_cell_measurement_reflns_used     3676
_cell_measurement_theta_min     2.26
_cell_measurement_theta_max     27.00
_cell_measurement_temperature     296(2)
_exptl_crystal_description     Parallelepiped
_exptl_crystal_colour     colourless
_exptl_crystal_size_max     0.46
_exptl_crystal_size_mid     0.35
_exptl_crystal_size_min     0.18
_exptl_crystal_density_diffrn     1.344
_exptl_crystal_density_meas     ?
_exptl_crystal_density_method     'not measured'
_exptl_crystal_F_000     1440
_exptl_absorpt_coefficient_mu     0.096
_exptl_absorpt_correction_type     none
_exptl_absorpt_process_details     ?
_exptl_absorpt_correction_T_min     ?
_exptl_absorpt_correction_T_max     ?
_exptl_special_details     ?
_diffrn_ambient_temperature     296(2)
_diffrn_radiation_type     MoK\a
_diffrn_radiation_wavelength     0.71073
_diffrn_radiation_source     'fine-focus sealed tube'
_diffrn_radiation_monochromator     graphite
_diffrn_measurement_device_type     'Bruker X8 APEXII'
_diffrn_measurement_method     '\f and \w scans'
_diffrn_detector_area_resol_mean     ?
_diffrn_reflns_number     19997
_diffrn_reflns_av_R_equivalents     0.0305
_diffrn_reflns_av_sigmaI/netI     0.0224
_diffrn_reflns_theta_min     2.26
_diffrn_reflns_theta_max     27.00
_diffrn_reflns_theta_full     27.00
_diffrn_measured_fraction_theta_max     0.999
_diffrn_measured_fraction_theta_full     0.999
_diffrn_reflns_limit_h_min     -12
_diffrn_reflns_limit_h_max     13
_diffrn_reflns_limit_k_min     -10
_diffrn_reflns_limit_k_max     11
_diffrn_reflns_limit_l_min     -47
_diffrn_reflns_limit_l_max     47
_diffrn_standards_number     0
_diffrn_standards_interval_count     .
_diffrn_standards_interval_time     .
_diffrn_standards_decay_%     .
_refine_special_details
;
Refinement of <i>F</i>^2^ against all reflections. The weighted <i>R</i>-factor
<i>wR</i> and goodness of fit <i>S</i> are based on <i>F</i>^2^, conventional
<i>R</i>-factors <i>R</i> are based on <i>F</i>, with <i>F</i> set to zero for
negative <i>F</i>^2^. The threshold expression of <i>F</i>^2^ >
2\s(<i>F</i>^2^) is used only for calculating <i>R</i>-factors(gt) <i>etc</i>.
and is not relevant to the choice of reflections for refinement.
<i>R</i>-factors based on <i>F</i>^2^ are statistically about twice as large
as those based on <i>F</i>, and <i>R</i>- factors based on all data will be
even larger.
;
_reflns_number_total     3676
_reflns_number_gt     2830
_reflns_threshold_expression     I>2\s(I)
_refine_ls_structure_factor_coef     Fsqd
_refine_ls_matrix_type     full
_refine_ls_R_factor_all     0.0629
_refine_ls_R_factor_gt     0.0467
_refine_ls_wR_factor_gt     0.1223
_refine_ls_wR_factor_ref     0.1326
_refine_ls_goodness_of_fit_ref     1.054
_refine_ls_restrained_S_all     1.054
_refine_ls_number_reflns     3676
_refine_ls_number_parameters     226
_refine_ls_number_restraints     0
_refine_ls_hydrogen_treatment     constr
_refine_ls_weighting_scheme     calc
_refine_ls_weighting_details
         'calc w=1/[\s^2^(Fo^2^)+(0.0594P)^2^+1.1103P] where P=(Fo^2^+2Fc^2^)/3'
_atom_sites_solution_hydrogens     difmap
_atom_sites_solution_primary     direct
_atom_sites_solution_secondary     difmap
_refine_ls_shift/su_max     0.001
_refine_ls_shift/su_mean     0.000
_refine_diff_density_max     0.308
_refine_diff_density_min     -0.172
_refine_ls_extinction_method     none
_refine_ls_extinction_coef     ?
loop_
    _atom_type_symbol
    _atom_type_description
    _atom_type_scat_dispersion_real
    _atom_type_scat_dispersion_imag
    _atom_type_scat_source
    'C' 'C' 0.0033 0.0016
                         'International Tables Vol C Tables 4.2.6.8 and 6.1.1.4'
    'H' 'H' 0.0000 0.0000
                         'International Tables Vol C Tables 4.2.6.8 and 6.1.1.4'
    'N' 'N' 0.0061 0.0033
                         'International Tables Vol C Tables 4.2.6.8 and 6.1.1.4'
    'O' 'O' 0.0106 0.0060
                         'International Tables Vol C Tables 4.2.6.8 and 6.1.1.4'
_computing_data_collection     'APEX2 (Bruker, 2005)'
_computing_cell_refinement     'SAINT (Bruker, 2005)'
_computing_data_reduction     'SAINT (Bruker, 2005)'
_computing_structure_solution     'SHELXS97 (Sheldrick, 2008)'
_computing_structure_refinement     'SHELXL97 (Sheldrick, 2008)'
_computing_molecular_graphics     'ORTEP-3 for Windows (Farrugia,1997)'
_computing_publication_material     'WinGX (Farrugia, 1999)'
loop_
    _atom_site_type_symbol
    _atom_site_label
    _atom_site_fract_x
    _atom_site_fract_y
    _atom_site_fract_z
    _atom_site_U_iso_or_equiv
    _atom_site_adp_type
    _atom_site_calc_flag
    _atom_site_refinement_flags
    _atom_site_occupancy
    _atom_site_symmetry_multiplicity
    _atom_site_disorder_assembly
    _atom_site_disorder_group
    C C1 0.44375(15) 0.12932(18) 0.58669(4) 0.0395(4) Uani d . 1 1 . .
    C C2 0.42450(16) 0.18373(19) 0.62292(4) 0.0415(4) Uani d . 1 1 . .
    C C3 0.5106(2) 0.1412(2) 0.65006(5) 0.0570(5) Uani d . 1 1 . .
    H H3 0.5802 0.0765 0.6451 0.068 Uiso calc R 1 1 . .
    C C4 0.4924(3) 0.1948(3) 0.68401(6) 0.0746(7) Uani d . 1 1 . .
    H H4 0.5492 0.1655 0.7021 0.090 Uiso calc R 1 1 . .
    C C5 0.3899(3) 0.2922(3) 0.69155(6) 0.0766(7) Uani d . 1 1 . .
    H H5 0.3786 0.3281 0.7146 0.092 Uiso calc R 1 1 . .
    C C6 0.3051(2) 0.3361(3) 0.66543(5) 0.0640(5) Uani d . 1 1 . .
    H H6 0.2369 0.4022 0.6708 0.077 Uiso calc R 1 1 . .
    C C7 0.32078(17) 0.2818(2) 0.63062(4) 0.0452(4) Uani d . 1 1 . .
    C C8 0.25014(17) 0.27360(19) 0.57352(4) 0.0447(4) Uani d . 1 1 . .
    H H8 0.1905 0.3024 0.5561 0.054 Uiso calc R 1 1 . .
    C C9 0.34796(17) 0.11979(18) 0.52617(4) 0.0420(4) Uani d . 1 1 . .
    H H9A 0.2615 0.0820 0.5205 0.050 Uiso calc R 1 1 . .
    H H9B 0.4081 0.0347 0.5244 0.050 Uiso calc R 1 1 . .
    C C10 0.38543(15) 0.23769(18) 0.49936(4) 0.0370(3) Uani d . 1 1 . .
    C C11 0.30920(15) 0.32006(17) 0.47674(4) 0.0379(4) Uani d . 1 1 . .
    H H11 0.2189 0.3170 0.4747 0.045 Uiso calc R 1 1 . .
    C C12 0.36418(18) 0.5147(2) 0.42924(4) 0.0481(4) Uani d . 1 1 . .
    H H12A 0.3987 0.6141 0.4356 0.058 Uiso calc R 1 1 . .
    H H12B 0.2705 0.5246 0.4266 0.058 Uiso calc R 1 1 . .
    C C13 0.4222(2) 0.4655(2) 0.39423(5) 0.0545(5) Uani d . 1 1 . .
    H H13A 0.4008 0.5414 0.3764 0.065 Uiso calc R 1 1 . .
    H H13B 0.5164 0.4636 0.3966 0.065 Uiso calc R 1 1 . .
    C C14 0.3778(3) 0.3121(2) 0.38106(5) 0.0669(6) Uani d . 1 1 . .
    H H14A 0.4119 0.2336 0.3967 0.080 Uiso calc R 1 1 . .
    H H14B 0.2833 0.3075 0.3821 0.080 Uiso calc R 1 1 . .
    C C15 0.4210(3) 0.2797(3) 0.34367(6) 0.0885(9) Uani d . 1 1 . .
    H H15A 0.5148 0.2914 0.3418 0.106 Uiso calc R 1 1 . .
    H H15B 0.3986 0.1758 0.3372 0.106 Uiso calc R 1 1 . .
    C C16 0.3964(3) 0.3897(3) 0.28651(6) 0.0746(7) Uani d . 1 1 . .
    C C17 0.3213(3) 0.4995(3) 0.26464(6) 0.0899(8) Uani d . 1 1 . .
    H H17A 0.3770 0.5419 0.2466 0.135 Uiso calc R 1 1 . .
    H H17B 0.2889 0.5799 0.2796 0.135 Uiso calc R 1 1 . .
    H H17C 0.2494 0.4478 0.2536 0.135 Uiso calc R 1 1 . .
    N N1 0.23250(15) 0.32838(18) 0.60483(4) 0.0506(4) Uani d . 1 1 . .
    N N2 0.34803(13) 0.17690(15) 0.56310(3) 0.0371(3) Uani d . 1 1 . .
    N N3 0.51154(13) 0.27696(17) 0.49359(4) 0.0455(3) Uani d . 1 1 . .
    N N4 0.51522(13) 0.38114(18) 0.46833(4) 0.0477(4) Uani d . 1 1 . .
    N N5 0.39226(12) 0.40645(15) 0.45805(3) 0.0390(3) Uani d . 1 1 . .
    O O1 0.53465(12) 0.04938(16) 0.57675(4) 0.0590(4) Uani d . 1 1 . .
    O O2 0.35600(17) 0.38607(17) 0.32010(3) 0.0707(4) Uani d . 1 1 . .
    O O3 0.4835(3) 0.3124(3) 0.27576(5) 0.1304(9) Uani d . 1 1 . .
loop_
    _atom_site_aniso_label
    _atom_site_aniso_U_11
    _atom_site_aniso_U_22
    _atom_site_aniso_U_33
    _atom_site_aniso_U_12
    _atom_site_aniso_U_13
    _atom_site_aniso_U_23
    C1 0.0329(8) 0.0366(8) 0.0489(9) -0.0002(7) 0.0029(7) 0.0085(7)
    C2 0.0403(9) 0.0405(8) 0.0438(8) -0.0057(7) -0.0016(7) 0.0099(7)
    C3 0.0551(12) 0.0599(11) 0.0561(11) 0.0029(9) -0.0081(9) 0.0153(9)
    C4 0.0828(16) 0.0923(17) 0.0488(11) -0.0010(14) -0.0203(11) 0.0142(11)
    C5 0.0904(18) 0.0976(18) 0.0420(10) 0.0011(15) -0.0043(11) -0.0044(11)
    C6 0.0669(13) 0.0765(14) 0.0487(10) 0.0041(11) 0.0026(9) -0.0096(10)
    C7 0.0430(10) 0.0475(9) 0.0451(9) -0.0034(8) 0.0010(7) -0.0002(7)
    C8 0.0382(8) 0.0458(9) 0.0500(9) 0.0065(7) -0.0061(8) -0.0026(7)
    C9 0.0435(9) 0.0384(8) 0.0441(8) -0.0019(7) 0.0025(7) -0.0045(7)
    C10 0.0340(8) 0.0409(8) 0.0361(7) -0.0004(7) 0.0020(6) -0.0072(6)
    C11 0.0300(8) 0.0425(8) 0.0411(8) -0.0030(7) 0.0007(6) -0.0070(7)
    C12 0.0523(10) 0.0430(9) 0.0491(9) 0.0009(8) -0.0028(8) 0.0038(7)
    C13 0.0651(12) 0.0525(11) 0.0460(10) -0.0046(9) 0.0008(9) 0.0100(8)
    C14 0.1040(18) 0.0491(11) 0.0476(10) 0.0043(11) -0.0131(11) 0.0057(8)
    C15 0.150(3) 0.0665(14) 0.0493(11) 0.0397(16) -0.0138(14) 0.0002(10)
    C16 0.0973(19) 0.0825(15) 0.0439(11) 0.0087(14) -0.0073(11) -0.0063(10)
    C17 0.113(2) 0.1042(19) 0.0524(12) 0.0041(17) -0.0111(13) 0.0192(12)
    N1 0.0435(8) 0.0576(9) 0.0508(8) 0.0111(7) -0.0049(7) -0.0090(7)
    N2 0.0348(7) 0.0363(6) 0.0401(7) 0.0000(5) 0.0010(5) 0.0017(5)
    N3 0.0336(7) 0.0573(9) 0.0457(8) 0.0015(6) 0.0012(6) 0.0031(7)
    N4 0.0343(8) 0.0620(9) 0.0470(8) -0.0009(7) 0.0032(6) 0.0050(7)
    N5 0.0343(7) 0.0451(7) 0.0377(7) -0.0003(6) -0.0003(5) -0.0024(6)
    O1 0.0455(7) 0.0673(8) 0.0642(8) 0.0195(7) 0.0041(6) 0.0048(7)
    O2 0.0997(12) 0.0707(9) 0.0417(7) 0.0180(9) -0.0043(7) 0.0062(6)
    O3 0.166(2) 0.170(2) 0.0556(10) 0.0787(19) 0.0028(12) -0.0119(12)
_geom_special_details
;
All s.u.'s (except the s.u. in the dihedral angle between two l.s. planes) are
estimated using the full covariance matrix. The cell s.u.'s are taken into
account individually in the estimation of s.u.'s in distances, angles and
torsion angles; correlations between s.u.'s in cell parameters are only used
when they are defined by crystal symmetry. An approximate (isotropic)
treatment of cell s.u.'s is used for estimating s.u.'s involving l.s. planes.
;
loop_
    _geom_bond_atom_site_label_1
    _geom_bond_atom_site_label_2
    _geom_bond_site_symmetry_2
    _geom_bond_distance
    _geom_bond_publ_flag
    C1 O1 . 1.224(2) ?
    C1 N2 . 1.386(2) ?
    C1 C2 . 1.455(2) ?
    C2 C7 . 1.398(2) ?
    C2 C3 . 1.399(2) ?
    C3 C4 . 1.371(3) ?
    C3 H3 . 0.9300 ?
    C4 C5 . 1.383(3) ?
    C4 H4 . 0.9300 ?
    C5 C6 . 1.366(3) ?
    C5 H5 . 0.9300 ?
    C6 C7 . 1.400(2) ?
    C6 H6 . 0.9300 ?
    C7 N1 . 1.387(2) ?
    C8 N1 . 1.283(2) ?
    C8 N2 . 1.371(2) ?
    C8 H8 . 0.9300 ?
    C9 N2 . 1.474(2) ?
    C9 C10 . 1.493(2) ?
    C9 H9A . 0.9700 ?
    C9 H9B . 0.9700 ?
    C10 N3 . 1.356(2) ?
    C10 C11 . 1.361(2) ?
    C11 N5 . 1.338(2) ?
    C11 H11 . 0.9300 ?
    C12 N5 . 1.467(2) ?
    C12 C13 . 1.506(2) ?
    C12 H12A . 0.9700 ?
    C12 H12B . 0.9700 ?
    C13 C14 . 1.503(3) ?
    C13 H13A . 0.9700 ?
    C13 H13B . 0.9700 ?
    C14 C15 . 1.499(3) ?
    C14 H14A . 0.9700 ?
    C14 H14B . 0.9700 ?
    C15 O2 . 1.448(2) ?
    C15 H15A . 0.9700 ?
    C15 H15B . 0.9700 ?
    C16 O3 . 1.191(3) ?
    C16 O2 . 1.328(3) ?
    C16 C17 . 1.481(3) ?
    C17 H17A . 0.9600 ?
    C17 H17B . 0.9600 ?
    C17 H17C . 0.9600 ?
    N3 N4 . 1.317(2) ?
    N4 N5 . 1.3372(19) ?
loop_
    _geom_angle_atom_site_label_1
    _geom_angle_atom_site_label_2
    _geom_angle_atom_site_label_3
    _geom_angle_site_symmetry_1
    _geom_angle_site_symmetry_3
    _geom_angle
    _geom_angle_publ_flag
    O1 C1 N2 . . 121.10(16) ?
    O1 C1 C2 . . 125.16(15) ?
    N2 C1 C2 . . 113.74(14) ?
    C7 C2 C3 . . 119.57(17) ?
    C7 C2 C1 . . 119.89(15) ?
    C3 C2 C1 . . 120.53(16) ?
    C4 C3 C2 . . 120.0(2) ?
    C4 C3 H3 . . 120.0 ?
    C2 C3 H3 . . 120.0 ?
    C3 C4 C5 . . 120.36(19) ?
    C3 C4 H4 . . 119.8 ?
    C5 C4 H4 . . 119.8 ?
    C6 C5 C4 . . 120.7(2) ?
    C6 C5 H5 . . 119.6 ?
    C4 C5 H5 . . 119.6 ?
    C5 C6 C7 . . 120.1(2) ?
    C5 C6 H6 . . 120.0 ?
    C7 C6 H6 . . 120.0 ?
    N1 C7 C2 . . 122.22(15) ?
    N1 C7 C6 . . 118.47(17) ?
    C2 C7 C6 . . 119.30(17) ?
    N1 C8 N2 . . 126.59(15) ?
    N1 C8 H8 . . 116.7 ?
    N2 C8 H8 . . 116.7 ?
    N2 C9 C10 . . 113.52(13) ?
    N2 C9 H9A . . 108.9 ?
    C10 C9 H9A . . 108.9 ?
    N2 C9 H9B . . 108.9 ?
    C10 C9 H9B . . 108.9 ?
    H9A C9 H9B . . 107.7 ?
    N3 C10 C11 . . 108.27(14) ?
    N3 C10 C9 . . 121.94(14) ?
    C11 C10 C9 . . 129.78(15) ?
    N5 C11 C10 . . 105.17(13) ?
    N5 C11 H11 . . 127.4 ?
    C10 C11 H11 . . 127.4 ?
    N5 C12 C13 . . 112.37(14) ?
    N5 C12 H12A . . 109.1 ?
    C13 C12 H12A . . 109.1 ?
    N5 C12 H12B . . 109.1 ?
    C13 C12 H12B . . 109.1 ?
    H12A C12 H12B . . 107.9 ?
    C14 C13 C12 . . 115.05(17) ?
    C14 C13 H13A . . 108.5 ?
    C12 C13 H13A . . 108.5 ?
    C14 C13 H13B . . 108.5 ?
    C12 C13 H13B . . 108.5 ?
    H13A C13 H13B . . 107.5 ?
    C15 C14 C13 . . 112.8(2) ?
    C15 C14 H14A . . 109.0 ?
    C13 C14 H14A . . 109.0 ?
    C15 C14 H14B . . 109.0 ?
    C13 C14 H14B . . 109.0 ?
    H14A C14 H14B . . 107.8 ?
    O2 C15 C14 . . 108.32(18) ?
    O2 C15 H15A . . 110.0 ?
    C14 C15 H15A . . 110.0 ?
    O2 C15 H15B . . 110.0 ?
    C14 C15 H15B . . 110.0 ?
    H15A C15 H15B . . 108.4 ?
    O3 C16 O2 . . 122.8(2) ?
    O3 C16 C17 . . 124.8(2) ?
    O2 C16 C17 . . 112.3(2) ?
    C16 C17 H17A . . 109.5 ?
    C16 C17 H17B . . 109.5 ?
    H17A C17 H17B . . 109.5 ?
    C16 C17 H17C . . 109.5 ?
    H17A C17 H17C . . 109.5 ?
    H17B C17 H17C . . 109.5 ?
    C8 N1 C7 . . 115.95(15) ?
    C8 N2 C1 . . 121.49(13) ?
    C8 N2 C9 . . 118.55(13) ?
    C1 N2 C9 . . 119.94(13) ?
    N4 N3 C10 . . 108.56(13) ?
    N3 N4 N5 . . 107.21(13) ?
    N4 N5 C11 . . 110.78(13) ?
    N4 N5 C12 . . 120.34(13) ?
    C11 N5 C12 . . 128.86(14) ?
    C16 O2 C15 . . 116.87(19) ?
loop_
    _geom_torsion_atom_site_label_1
    _geom_torsion_atom_site_label_2
    _geom_torsion_atom_site_label_3
    _geom_torsion_atom_site_label_4
    _geom_torsion_site_symmetry_1
    _geom_torsion_site_symmetry_2
    _geom_torsion_site_symmetry_3
    _geom_torsion_site_symmetry_4
    _geom_torsion
    _geom_torsion_publ_flag
    O1 C1 C2 C7 . . . . 176.30(16) ?
    N2 C1 C2 C7 . . . . -3.4(2) ?
    O1 C1 C2 C3 . . . . -2.4(3) ?
    N2 C1 C2 C3 . . . . 177.87(15) ?
    C7 C2 C3 C4 . . . . 0.5(3) ?
    C1 C2 C3 C4 . . . . 179.16(19) ?
    C2 C3 C4 C5 . . . . -0.6(3) ?
    C3 C4 C5 C6 . . . . 0.2(4) ?
    C4 C5 C6 C7 . . . . 0.4(4) ?
    C3 C2 C7 N1 . . . . 179.81(17) ?
    C1 C2 C7 N1 . . . . 1.1(3) ?
    C3 C2 C7 C6 . . . . 0.2(3) ?
    C1 C2 C7 C6 . . . . -178.54(17) ?
    C5 C6 C7 N1 . . . . 179.7(2) ?
    C5 C6 C7 C2 . . . . -0.6(3) ?
    N2 C9 C10 N3 . . . . 79.07(19) ?
    N2 C9 C10 C11 . . . . -102.43(19) ?
    N3 C10 C11 N5 . . . . 0.00(17) ?
    C9 C10 C11 N5 . . . . -178.66(15) ?
    N5 C12 C13 C14 . . . . 58.5(2) ?
    C12 C13 C14 C15 . . . . 170.72(19) ?
    C13 C14 C15 O2 . . . . -65.9(3) ?
    N2 C8 N1 C7 . . . . -1.3(3) ?
    C2 C7 N1 C8 . . . . 1.3(3) ?
    C6 C7 N1 C8 . . . . -179.03(18) ?
    N1 C8 N2 C1 . . . . -1.4(3) ?
    N1 C8 N2 C9 . . . . 176.86(17) ?
    O1 C1 N2 C8 . . . . -176.14(16) ?
    C2 C1 N2 C8 . . . . 3.6(2) ?
    O1 C1 N2 C9 . . . . 5.6(2) ?
    C2 C1 N2 C9 . . . . -174.61(13) ?
    C10 C9 N2 C8 . . . . 72.82(19) ?
    C10 C9 N2 C1 . . . . -108.91(16) ?
    C11 C10 N3 N4 . . . . 0.31(18) ?
    C9 C10 N3 N4 . . . . 179.09(14) ?
    C10 N3 N4 N5 . . . . -0.49(18) ?
    N3 N4 N5 C11 . . . . 0.50(18) ?
    N3 N4 N5 C12 . . . . -178.25(14) ?
    C10 C11 N5 N4 . . . . -0.30(17) ?
    C10 C11 N5 C12 . . . . 178.31(15) ?
    C13 C12 N5 N4 . . . . 63.2(2) ?
    C13 C12 N5 C11 . . . . -115.34(19) ?
    O3 C16 O2 C15 . . . . -1.4(4) ?
    C17 C16 O2 C15 . . . . 178.6(2) ?
    C14 C15 O2 C16 . . . . 170.4(2) ?
loop_
    _geom_hbond_atom_site_label_D
    _geom_hbond_atom_site_label_H
    _geom_hbond_atom_site_label_A
    _geom_hbond_site_symmetry_A
    _geom_hbond_distance_DH
    _geom_hbond_distance_HA
    _geom_hbond_distance_DA
    _geom_hbond_angle_DHA
    C8 H8 N4 4_456 0.93 2.58 3.180(2) 122.6
    C9 H9A N4 4_456 0.97 2.58 3.418(2) 144.7
    C11 H11 N3 4_456 0.93 2.57 3.359(2) 142.7
    C12 H12B O1 4_456 0.97 2.51 3.433(2) 159.7
data_global
_journal_date_recd_electronic     2011-10-05
_journal_date_accepted     2011-10-30
_journal_name_full     'Acta Crystallographica, Section E'
_journal_year     2011
_journal_volume     67
_journal_issue     12
_journal_page_first     o3191
_journal_page_last     o3191
_journal_paper_category     QO
_journal_coeditor_code     KJ2192
_publ_contact_author_name     'Mohamed EL AZHARI'
_publ_contact_author_address
;
Laboratoire de la Mati\`ere Condens\'ee et des Nanostructures
Facult\'e des Sciences et Techniques Gu\'eliz, Marrakech, Morocco
;
_publ_contact_author_email     'm_elazhari52@yahoo.com'
_publ_contact_author_fax     '212 537 77 54 40'
_publ_contact_author_phone     '212 537 77 54 40'
_publ_section_title
;
4-{4-[(4-Oxoquinazolin-3-yl)methyl]-1<i>H</i>-1,2,3-triazol-1-yl}butyl acetate
;
loop_
    _publ_author_name
    _publ_author_address
    'Ouahrouch, Abdelaaziz'
;
Laboratoire de Chimie Bio-organique et Macromol\'eculaire
Facult\'e des Sciences et Techniques Gu\'eliz, Marrakech, Morocco
;
    'Taourirte, Moha'
;
Laboratoire de Chimie Bio-organique et Macromol\'eculaire
Facult\'e des Sciences et Techniques Gu\'eliz, Marrakech, Morocco
;
    'Lazrek, Hassan B.'
;
Unit\'e de Chimie Biomol\'eculaire et M\'edicinale
Facult\'e des Sciences Semlalia, Marrakech, Morocco
;
    'El Azhari, Mohamed'
;
Laboratoire de la Mati\`ere Condens\'ee et des Nanostructures
Facult\'e des Sciences et Techniques Gu\'eliz, Marrakech, Morocco
;
    'Saadi, Mohamed'
;
Laboratoire de Chimie du Solide Appliqu\'ee,
Facult\'e des Sciences, Universit\'e Mohammed V-Agdal
Avenue Ibn Battouta, BP 1014, Rabat, Morocco
;
    'El Ammari, Lahcen'
;
Laboratoire de Chimie du Solide Appliqu\'ee,
Facult\'e des Sciences, Universit\'e Mohammed V-Agdal
Avenue Ibn Battouta, BP 1014, Rabat, Morocco
;
_iucr_refine_instructions_details
;
TITL EL_AZHACAR3CL-2 in Pbca
CELL  0.71073  10.2546   8.7643  37.5434   90.000   90.000   90.000
ZERR    8.00   0.0004   0.0003   0.0013    0.000    0.000    0.000
LATT   1
SYMM  1/2 - X, - Y, 1/2 + Z
SYMM  - X, 1/2 + Y, 1/2 - Z
SYMM  1/2 + X, 1/2 - Y, - Z
SFAC  C    H    N    O
UNIT  136  152   40   24
MERG   2
ACTA
OMIT     0   0   2
OMIT     0   0   4
FMAP   2
PLAN   15
CONF
BOND
BOND   $H
HTAB   2.6
HTAB C8 N4_$1
HTAB C9 N4_$1
HTAB C11 N3_$1
HTAB C12 O1_$1
eqiv $1 x-1/2, -y+1/2, -z+1
L.S.  10
TEMP    23.00
WGHT    0.059400    1.110300
FVAR       0.43321
C1    1    0.443750    0.129319    0.586688    11.00000    0.03286    0.03659 =
         0.04891    0.00853    0.00289   -0.00018
C2    1    0.424501    0.183730    0.622916    11.00000    0.04032    0.04047 =
         0.04385    0.00986   -0.00160   -0.00569
C3    1    0.510595    0.141165    0.650056    11.00000    0.05508    0.05987 =
         0.05607    0.01526   -0.00811    0.00292
AFIX  43
H3    2    0.580163    0.076517    0.645077    11.00000   -1.20000
AFIX   0
C4    1    0.492369    0.194805    0.684006    11.00000    0.08275    0.09232 =
         0.04879    0.01418   -0.02026   -0.00103
AFIX  43
H4    2    0.549218    0.165532    0.702056    11.00000   -1.20000
AFIX   0
C5    1    0.389930    0.292174    0.691548    11.00000    0.09038    0.09760 =
         0.04196   -0.00436   -0.00426    0.00110
AFIX  43
H5    2    0.378642    0.328130    0.714649    11.00000   -1.20000
AFIX   0
C6    1    0.305135    0.336118    0.665431    11.00000    0.06688    0.07650 =
         0.04866   -0.00963    0.00258    0.00413
AFIX  43
H6    2    0.236926    0.402193    0.670779    11.00000   -1.20000
AFIX   0
C7    1    0.320783    0.281807    0.630621    11.00000    0.04300    0.04748 =
         0.04512   -0.00016    0.00097   -0.00338
C8    1    0.250139    0.273601    0.573516    11.00000    0.03819    0.04583 =
         0.05003   -0.00257   -0.00614    0.00646
AFIX  43
H8    2    0.190469    0.302415    0.556117    11.00000   -1.20000
AFIX   0
C9    1    0.347963    0.119791    0.526168    11.00000    0.04349    0.03837 =
         0.04413   -0.00451    0.00248   -0.00194
AFIX  23
H9A   2    0.261531    0.081986    0.520485    11.00000   -1.20000
H9B   2    0.408149    0.034727    0.524447    11.00000   -1.20000
AFIX   0
C10   1    0.385433    0.237691    0.499359    11.00000    0.03398    0.04094 =
         0.03606   -0.00716    0.00205   -0.00039
C11   1    0.309204    0.320060    0.476737    11.00000    0.02999    0.04253 =
         0.04109   -0.00700    0.00074   -0.00301
AFIX  43
H11   2    0.218856    0.316959    0.474709    11.00000   -1.20000
AFIX   0
C12   1    0.364175    0.514696    0.429237    11.00000    0.05227    0.04299 =
         0.04914    0.00377   -0.00280    0.00088
AFIX  23
H12A  2    0.398699    0.614078    0.435591    11.00000   -1.20000
H12B  2    0.270461    0.524572    0.426591    11.00000   -1.20000
AFIX   0
C13   1    0.422209    0.465469    0.394225    11.00000    0.06507    0.05249 =
         0.04597    0.01005    0.00082   -0.00464
AFIX  23
H13A  2    0.400777    0.541391    0.376361    11.00000   -1.20000
H13B  2    0.516382    0.463624    0.396615    11.00000   -1.20000
AFIX   0
C14   1    0.377757    0.312093    0.381062    11.00000    0.10399    0.04915 =
         0.04757    0.00570   -0.01313    0.00433
AFIX  23
H14A  2    0.411870    0.233574    0.396706    11.00000   -1.20000
H14B  2    0.283327    0.307530    0.382131    11.00000   -1.20000
AFIX   0
C15   1    0.420972    0.279702    0.343671    11.00000    0.14983    0.06654 =
         0.04925    0.00020   -0.01377    0.03970
AFIX  23
H15A  2    0.514766    0.291449    0.341751    11.00000   -1.20000
H15B  2    0.398608    0.175803    0.337195    11.00000   -1.20000
AFIX   0
C16   1    0.396429    0.389654    0.286511    11.00000    0.09727    0.08254 =
         0.04392   -0.00627   -0.00731    0.00872
C17   1    0.321324    0.499458    0.264639    11.00000    0.11315    0.10415 =
         0.05244    0.01921   -0.01114    0.00414
AFIX  33
H17A  2    0.376960    0.541859    0.246613    11.00000   -1.50000
H17B  2    0.288903    0.579874    0.279572    11.00000   -1.50000
H17C  2    0.249428    0.447814    0.253555    11.00000   -1.50000
AFIX   0
N1    3    0.232505    0.328381    0.604833    11.00000    0.04350    0.05755 =
         0.05085   -0.00898   -0.00489    0.01107
N2    3    0.348030    0.176895    0.563103    11.00000    0.03480    0.03630 =
         0.04007    0.00175    0.00096   -0.00005
N3    3    0.511537    0.276957    0.493592    11.00000    0.03361    0.05728 =
         0.04567    0.00305    0.00124    0.00152
N4    3    0.515220    0.381140    0.468332    11.00000    0.03426    0.06198 =
         0.04698    0.00504    0.00315   -0.00095
N5    3    0.392260    0.406453    0.458047    11.00000    0.03427    0.04505 =
         0.03765   -0.00239   -0.00030   -0.00028
O1    4    0.534655    0.049381    0.576746    11.00000    0.04549    0.06730 =
         0.06420    0.00482    0.00410    0.01949
O2    4    0.356004    0.386074    0.320105    11.00000    0.09971    0.07068 =
         0.04167    0.00617   -0.00428    0.01795
O3    4    0.483458    0.312353    0.275760    11.00000    0.16605    0.16968 =
         0.05562   -0.01186    0.00279    0.07872
HKLF    4
REM  EL_AZHACAR3CL-2 in Pbca
REM R1 =  0.0467 for   2830 Fo > 4sig(Fo)  and  0.0629 for all   3676 data
REM    226 parameters refined using      0 restraints
END
WGHT      0.0594      1.1095
REM Highest difference peak  0.308,  deepest hole -0.172,  1-sigma level  0.033
Q1    1   0.3349  0.4274  0.3920  11.00000  0.05    0.31
Q2    1   0.3748  0.1826  0.5117  11.00000  0.05    0.20
Q3    1   0.4599  0.3675  0.3770  11.00000  0.05    0.18
Q4    1   0.3571  0.2246  0.4793  11.00000  0.05    0.16
Q5    1   0.3928  0.2561  0.2812  11.00000  0.05    0.15
Q6    1   0.2234  0.5173  0.2797  11.00000  0.05    0.15
Q7    1   0.3444  0.3147  0.4998  11.00000  0.05    0.15
Q8    1   0.3598  0.2067  0.6294  11.00000  0.05    0.15
Q9    1   0.4642  0.2150  0.3375  11.00000  0.05    0.14
Q10   1   0.4228  0.1329  0.6090  11.00000  0.05    0.13
Q11   1   0.4975  0.3800  0.2793  11.00000  0.05    0.13
Q12   1   0.3253  0.4736  0.2394  11.00000  0.05    0.12
Q13   1   0.4489  0.2219  0.4914  11.00000  0.05    0.12
Q14   1   0.4848  0.2016  0.6330  11.00000  0.05    0.12
Q15   1   0.3428  0.1487  0.5455  11.00000  0.05    0.12
;
