# Supplementary material for: 4-{4-[(4-Oxoquinazolin-3-yl)meth­yl]-1H-1,2,3-triazol-1-yl}butyl acetate
Source: Acta Crystallogr Sect E Struct Rep Online. 2011 Nov 5;67(Pt 12):o3191. doi: 10.1107/S1600536811045600 (PMC3238858; doi:10.1107/S1600536811045600)
Supplement: Supplementary file 2 [file e-67-o3191-Isup2.hkl]

#
# h,k,l, Fc-squared, Fo-squared, sigma(Fo-squared) and status flag
#
data_I
_shelx_title ' EL_AZHACAR3CL-2 in Pbca'
_shelx_refln_list_code          4
_shelx_F_calc_maximum      234.17
_exptl_crystal_F_000      1440.00
_reflns_d_resolution_high  0.7828
 
loop_
 _symmetry_equiv_pos_as_xyz
 'x, y, z'
 '-x+1/2, -y, z+1/2'
 '-x, y+1/2, -z+1/2'
 'x+1/2, -y+1/2, -z'
 '-x, -y, -z'
 'x-1/2, y, -z-1/2'
 'x, -y-1/2, z-1/2'
 '-x-1/2, y-1/2, z'
 
_cell_length_a    10.2546
_cell_length_b     8.7643
_cell_length_c    37.5434
_cell_angle_alpha  90.000
_cell_angle_beta   90.000
_cell_angle_gamma  90.000
 
_shelx_F_squared_multiplier     1.000
 
loop_
 _refln_index_h
 _refln_index_k
 _refln_index_l
 _refln_F_squared_calc
 _refln_F_squared_meas
 _refln_F_squared_sigma
 _refln_observed_status
   2   0   0    21699.07    22338.36    427.19 o
   4   0   0      301.00      296.05      8.31 o
   6   0   0     1676.36     1907.21     55.52 o
   8   0   0     1783.81     1708.52     52.43 o
  10   0   0       53.55       29.57     10.66 o
  12   0   0       98.75      101.19     14.87 o
   4   1   0      296.93      369.52      7.86 o
   6   1   0     3402.50     3523.84     56.85 o
   8   1   0      107.58       92.41      7.20 o
  10   1   0      759.21      745.43     25.04 o
  12   1   0        0.19        2.26      8.00 o
   0   2   0    54835.16    52600.23    830.95 o
   2   2   0       45.88       34.35      4.75 o
   4   2   0     1748.49     1655.84     27.45 o
   6   2   0      145.67      171.62      6.20 o
   8   2   0      209.36      233.34     10.47 o
  10   2   0      124.60      113.62     10.44 o
  12   2   0      137.23       98.56     10.41 o
   2   3   0      383.39      423.88      7.43 o
   4   3   0      283.52      298.49      6.26 o
   6   3   0      638.77      603.56     12.66 o
   8   3   0      129.37      132.82      8.73 o
  10   3   0       22.08       27.00      8.26 o
  12   3   0       88.60      118.45     16.31 o
   0   4   0      654.35      578.32     25.79 o
   2   4   0      269.61      304.87      8.79 o
   4   4   0        1.38        1.77      1.45 o
   6   4   0      232.07      257.05      6.28 o
   8   4   0       31.06       26.23      6.91 o
  10   4   0       28.17       23.44      9.40 o
  12   4   0        0.52      -11.83     11.83 o
   2   5   0      957.83      860.72     11.28 o
   4   5   0      238.27      212.55      4.87 o
   6   5   0      198.09      183.08      6.57 o
   8   5   0      614.39      573.05     14.63 o
  10   5   0       26.17       12.70      7.76 o
   0   6   0     1131.87     1155.02     39.35 o
   2   6   0      466.01      477.42     11.77 o
   4   6   0      145.60      168.11      5.55 o
   6   6   0      392.08      395.15     11.28 o
   8   6   0      217.54      206.72     11.89 o
  10   6   0       24.02       21.12      8.59 o
   2   7   0       93.69       70.58      4.52 o
   4   7   0       15.91       27.86      4.24 o
   6   7   0      285.30      248.15     14.28 o
   8   7   0        1.05        1.95      7.32 o
  10   7   0      171.64      166.26     12.66 o
   0   8   0        4.08        6.77      7.19 o
   2   8   0       60.34       71.56      5.25 o
   4   8   0       38.63       32.96      5.60 o
   6   8   0       31.80       26.07      7.62 o
   8   8   0      171.64      140.58     11.78 o
   2   9   0      113.01      112.65      8.65 o
   4   9   0        8.20        4.17      5.55 o
   6   9   0        6.84        7.14      7.96 o
   0  10   0      123.51      106.89     12.95 o
   2  10   0       10.00        9.76      8.29 o
   4  10   0      124.69      118.17      9.63 o
   2  11   0       29.79       38.73     11.56 o
   1   1   1     2026.83     1728.92     17.93 o
   2   1   1    21793.97    20472.35    214.80 o
   3   1   1     2939.63     2937.78     32.83 o
   4   1   1      114.31      138.81      3.31 o
   5   1   1      685.67      683.05      9.25 o
   6   1   1      808.65      838.40     12.48 o
   7   1   1       78.29      102.85      4.39 o
   8   1   1       88.27       64.76      4.78 o
   9   1   1      586.45      550.80     11.86 o
  10   1   1       25.34       44.18      5.29 o
  11   1   1      224.70      230.75      8.95 o
  12   1   1       67.75       82.14      7.01 o
  13   1   1       34.34       25.34      6.69 o
   0   2   1    42948.81    40959.38    467.42 o
   1   2   1     5831.44     5992.06     48.89 o
   2   2   1    27689.98    26927.01    219.68 o
   3   2   1     1501.75     1533.12     16.49 o
   4   2   1      161.49      157.49      3.50 o
   5   2   1      201.21      180.31      4.83 o
   6   2   1      461.79      433.89      7.05 o
   7   2   1      593.33      589.79     10.14 o
   8   2   1       62.29       78.38      4.38 o
   9   2   1      291.86      276.46      8.51 o
  10   2   1        3.42        2.73      4.58 o
  11   2   1      210.39      206.05      8.33 o
  12   2   1        3.44       11.60      5.64 o
   1   3   1       70.83       72.37      1.80 o
   2   3   1      238.55      253.04      3.12 o
   3   3   1     1036.17     1150.51     10.43 o
   4   3   1     1095.72     1190.99     12.80 o
   5   3   1     1531.09     1573.09     16.51 o
   6   3   1        1.39        1.98      2.19 o
   7   3   1        5.73        6.89      2.58 o
   8   3   1        9.50        5.14      3.98 o
   9   3   1      143.83      158.08      6.92 o
  10   3   1        6.81       11.55      4.91 o
  11   3   1      308.00      276.02      9.73 o
  12   3   1       75.51       79.25     10.68 o
   0   4   1        1.91        1.12      1.38 o
   1   4   1     1727.15     1554.09     18.62 o
   2   4   1     3188.88     3276.98     28.72 o
   3   4   1     7132.64     7267.82     57.32 o
   4   4   1       82.60       77.62      2.53 o
   5   4   1       19.98       14.51      2.06 o
   6   4   1      298.19      267.45      5.06 o
   7   4   1       11.95       12.34      2.90 o
   8   4   1       10.47       15.48      3.41 o
   9   4   1       65.11       60.36      4.82 o
  10   4   1        0.32        5.88      4.53 o
  11   4   1        0.53        4.88      7.59 o
  12   4   1        8.74       -4.33      7.94 o
   1   5   1       33.00       17.38      1.98 o
   2   5   1        6.62       13.67      1.51 o
   3   5   1      115.31      126.20      2.96 o
   4   5   1      117.34      114.11      2.94 o
   5   5   1      334.33      343.18      5.86 o
   6   5   1      174.87      155.48      4.39 o
   7   5   1        5.34        7.21      3.12 o
   8   5   1        2.39        6.08      3.69 o
   9   5   1      237.01      227.06      7.77 o
  10   5   1        0.23       -4.16      5.90 o
  11   5   1        0.03        0.48      5.92 o
   0   6   1      203.41      222.82      8.93 o
   1   6   1      632.80      660.27      9.00 o
   2   6   1      455.49      445.00      6.30 o
   3   6   1        0.03       -1.60      1.60 o
   4   6   1      128.71      108.85      3.17 o
   5   6   1      456.96      446.32      6.63 o
   6   6   1       51.72       54.29      4.11 o
   7   6   1      344.01      327.15      7.47 o
   8   6   1       29.79       38.73      4.85 o
   9   6   1        2.82        3.30      5.26 o
  10   6   1        1.44       13.88      5.89 o
  11   6   1       28.31       27.98      7.78 o
   1   7   1      207.12      194.32      7.67 o
   2   7   1       83.25       84.08      3.44 o
   3   7   1       10.42        1.73      2.72 o
   4   7   1      101.09       93.13      3.69 o
   5   7   1       36.98       39.43      3.28 o
   6   7   1        1.23        7.44      4.74 o
   7   7   1        1.50       -3.25      4.77 o
   8   7   1       14.64       15.56      5.70 o
   9   7   1        3.10       -5.19      5.19 o
  10   7   1        6.67       11.72      7.71 o
   0   8   1        0.96       -2.90      4.97 o
   1   8   1       99.80       94.53      6.09 o
   2   8   1        7.76       15.37      3.26 o
   3   8   1       14.50       10.44      3.09 o
   4   8   1       49.04       47.49      4.29 o
   5   8   1       87.26       88.79      4.94 o
   6   8   1       18.44       22.15      5.68 o
   7   8   1       60.62       60.97      6.34 o
   8   8   1        9.98       22.10      5.90 o
   9   8   1        0.31       -4.62      5.95 o
   1   9   1      226.37      207.21      7.64 o
   2   9   1       28.01       38.35      4.87 o
   3   9   1       35.97       37.07      4.46 o
   4   9   1       13.77       15.78      4.07 o
   5   9   1       19.86       18.00      4.37 o
   6   9   1        2.24        1.63      5.44 o
   7   9   1       40.70       43.15      9.13 o
   0  10   1        0.02       -3.60      5.84 o
   1  10   1       33.86       37.83      5.23 o
   2  10   1       15.92       16.45      4.85 o
   3  10   1       24.80       31.08      6.14 o
   4  10   1       14.47       10.88      5.02 o
   5  10   1        1.63        3.03      4.42 o
   1  11   1       15.69       14.27      5.30 o
   2  11   1       34.37       38.94      5.97 o
   1   0   2     2087.92     1117.86     30.48 o
   2   0   2       23.72       20.88      1.52 o
   3   0   2    28019.52    27657.96    527.22 o
   4   0   2       72.65       47.49      3.06 o
   5   0   2      872.03      864.94     15.87 o
   6   0   2      129.10      118.70      5.43 o
   7   0   2      130.43      135.75      7.55 o
   8   0   2      707.74      670.29     18.01 o
   9   0   2       14.31       17.08      6.32 o
  10   0   2        8.19       12.54      6.66 o
  11   0   2      530.65      507.95     17.82 o
  12   0   2        0.61        0.01      7.50 o
  13   0   2        2.47        8.53      8.91 o
   1   1   2     2737.17     2638.48     18.68 o
   2   1   2      355.89      324.32      4.69 o
   3   1   2      148.01      128.44      2.75 o
   4   1   2     2175.27     2201.24     23.40 o
   5   1   2      886.10      827.70     11.86 o
   6   1   2     1271.13     1376.06     18.70 o
   7   1   2       14.76        6.33      2.89 o
   8   1   2       68.51       58.51      5.83 o
   9   1   2      653.49      622.14     20.30 o
  10   1   2      148.13      160.45      7.31 o
  11   1   2       34.74       60.88      9.78 o
  12   1   2       21.25       45.46      8.18 o
  13   1   2        5.58       -1.65      7.57 o
   0   2   2      496.60      455.18      7.43 o
   1   2   2    22650.49    22331.76    175.74 o
   2   2   2     9934.36     9863.00     75.71 o
   3   2   2      158.00      153.38      3.28 o
   4   2   2       18.66       14.19      1.79 o
   5   2   2      275.72      258.58      4.85 o
   6   2   2      140.29      140.74      7.35 o
   7   2   2        4.39        7.02      3.86 o
   8   2   2       37.18       44.95      3.87 o
   9   2   2       55.77       54.24      5.16 o
  10   2   2       16.95       17.33      4.86 o
  11   2   2       56.86       77.75      6.36 o
  12   2   2       25.76       21.27      5.82 o
   1   3   2       65.17       71.25      1.59 o
   2   3   2        8.56        6.58      0.98 o
   3   3   2     2212.12     2312.96     19.65 o
   4   3   2      103.15      103.59      3.28 o
   5   3   2      162.24      168.68      3.91 o
   6   3   2       33.08       21.93      2.49 o
   7   3   2       61.35       60.39      3.93 o
   8   3   2       11.27       12.28      3.46 o
   9   3   2       38.14       34.28      4.79 o
  10   3   2       20.92       26.07      6.57 o
  11   3   2      150.29      172.54      8.23 o
  12   3   2        8.49       14.54      8.70 o
   0   4   2       56.31       50.75      1.99 o
   1   4   2       54.00       58.46      1.89 o
   2   4   2       18.38       46.66      1.71 o
   3   4   2      550.33      650.13      6.91 o
   4   4   2        9.21       15.80      1.62 o
   5   4   2      459.00      451.13      5.72 o
   6   4   2       38.13       39.11      2.36 o
   7   4   2      111.06      115.83      4.24 o
   8   4   2      348.94      331.75      6.78 o
   9   4   2        5.06        9.38      3.72 o
  10   4   2       28.81       27.68      7.24 o
  11   4   2       18.54       15.54     10.68 o
  12   4   2        1.15       11.69      7.03 o
   1   5   2      431.95      441.38      6.43 o
   2   5   2       50.90       66.51      2.32 o
   3   5   2      116.30       80.43      2.28 o
   4   5   2        0.04        1.39      1.73 o
   5   5   2      154.16      169.87      4.03 o
   6   5   2      272.84      259.32      5.39 o
   7   5   2       65.36       76.16      3.99 o
   8   5   2      341.52      293.59      7.23 o
   9   5   2       33.85       34.25      5.07 o
  10   5   2       11.79       11.92      5.66 o
  11   5   2       12.70       20.43      6.28 o
   0   6   2      330.28      308.46      7.97 o
   1   6   2      309.21      313.73      5.98 o
   2   6   2      598.81      589.70      7.25 o
   3   6   2      161.84      177.89      4.15 o
   4   6   2      144.98      150.65      3.91 o
   5   6   2       77.49       85.17      3.44 o
   6   6   2       11.54       16.45      4.19 o
   7   6   2       10.55       16.57      4.24 o
   8   6   2      183.81      179.01      7.01 o
   9   6   2       17.77       15.69      5.61 o
  10   6   2       60.06       66.17      6.81 o
  11   6   2       14.11       16.22      6.48 o
   1   7   2      363.28      365.28      9.40 o
   2   7   2       10.52        6.64      2.73 o
   3   7   2       14.95        7.51      2.55 o
   4   7   2       74.56       75.74      4.41 o
   5   7   2       11.03       10.17      3.40 o
   6   7   2       60.63       61.54      5.04 o
   7   7   2      128.54      141.94      7.90 o
   8   7   2       15.80       30.00      6.03 o
   9   7   2        1.41        4.97      5.62 o
  10   7   2       38.14       39.01      6.78 o
   0   8   2       39.17       45.56      6.00 o
   1   8   2       74.97       71.02      4.74 o
   2   8   2      216.16      209.94      5.96 o
   3   8   2        6.28        2.39      2.94 o
   4   8   2        3.94        1.10      3.36 o
   5   8   2      122.77      101.24      5.23 o
   6   8   2        1.60        6.00      5.18 o
   7   8   2       44.09       50.38      6.05 o
   8   8   2      106.61      111.92      7.91 o
   9   8   2        4.16        7.00      6.18 o
   1   9   2       31.93       32.94      4.66 o
   2   9   2        3.81        0.58      4.28 o
   3   9   2        1.05       10.23      4.65 o
   4   9   2       56.21       51.83      4.54 o
   5   9   2       12.09       14.36      4.17 o
   6   9   2        0.38        5.79      5.45 o
   7   9   2       18.98       26.17      6.17 o
   0  10   2        0.02       -5.36      6.77 o
   1  10   2        9.41       22.12      4.78 o
   2  10   2        6.08        8.10      5.52 o
   3  10   2        0.47        9.74      4.83 o
   4  10   2        1.45        0.16      4.35 o
   5  10   2       15.82       12.56      4.89 o
   1  11   2        1.56        7.62      5.25 o
   2  11   2        7.61       16.77      5.47 o
   1   1   3      132.39       96.71      1.31 o
   2   1   3     7530.86     7086.43     67.10 o
   3   1   3    11501.01    11396.88    124.24 o
   4   1   3       43.59       30.21      2.24 o
   5   1   3      595.87      604.97      8.52 o
   6   1   3     1595.26     1626.11     19.84 o
   7   1   3        0.54       -2.50      2.72 o
   8   1   3      487.87      460.16      9.06 o
   9   1   3      321.27      339.01      9.21 o
  10   1   3       60.43       71.55      6.04 o
  11   1   3       53.47       54.19      6.25 o
  12   1   3      176.87      205.20      9.46 o
  13   1   3        2.09       10.20      7.15 o
   0   2   3    16059.27    16293.16    199.40 o
   1   2   3    17223.56    16608.64    136.92 o
   2   2   3     8158.77     8201.27     61.20 o
   3   2   3     1176.26     1192.68     11.64 o
   4   2   3     1836.22     1949.04     24.70 o
   5   2   3      705.46      766.73     11.27 o
   6   2   3      149.84      123.50      4.22 o
   7   2   3      197.78      168.78      5.27 o
   8   2   3      243.71      265.61      6.87 o
   9   2   3      644.85      637.97     12.24 o
  10   2   3       23.58       30.57      5.25 o
  11   2   3        0.13        7.60      5.04 o
  12   2   3        6.04        4.75      6.61 o
   1   3   3      395.77      402.53      4.19 o
   2   3   3     4738.94     4765.64     39.36 o
   3   3   3    12150.82    12427.88    100.91 o
   4   3   3      155.64      121.82      3.87 o
   5   3   3     1317.19     1462.39     15.65 o
   6   3   3      328.45      314.15      6.57 o
   7   3   3       87.99       85.54      4.23 o
   8   3   3       16.44       18.77      3.57 o
   9   3   3      172.88      162.60      7.03 o
  10   3   3        6.34       -3.21      5.12 o
  11   3   3      116.22      134.41      9.56 o
  12   3   3       69.21       68.75      8.16 o
   0   4   3     1046.96     1083.59     17.91 o
   1   4   3      912.05      905.77      8.42 o
   2   4   3      476.66      400.01      4.76 o
   3   4   3      231.67      241.83      3.50 o
   4   4   3     4636.09     4546.36     40.12 o
   5   4   3       73.49      112.22      3.37 o
   6   4   3      157.73      161.23      4.07 o
   7   4   3        6.44       12.04      2.60 o
   8   4   3       30.81       34.49      3.41 o
   9   4   3      109.96      132.50      5.43 o
  10   4   3        0.12        0.31      4.93 o
  11   4   3       56.11       71.05      6.93 o
  12   4   3        1.86        9.39     11.05 o
   1   5   3      139.51      122.44      3.73 o
   2   5   3     1197.79     1200.27     11.69 o
   3   5   3        0.03        1.42      1.28 o
   4   5   3        2.44        2.54      1.76 o
   5   5   3      214.62      245.32      4.61 o
   6   5   3      148.20      143.86      4.19 o
   7   5   3       15.55       17.86      3.24 o
   8   5   3       13.33       17.48      3.44 o
   9   5   3       38.42       35.98      5.12 o
  10   5   3        5.63        9.05      4.91 o
  11   5   3        3.93       -7.47      7.47 o
   0   6   3        3.96       16.88      3.27 o
   1   6   3        7.24        5.69      2.10 o
   2   6   3      221.17      211.14      4.55 o
   3   6   3      135.17      134.00      3.07 o
   4   6   3      360.70      343.22      5.55 o
   5   6   3       26.94       28.36      2.72 o
   6   6   3       25.52       26.44      3.50 o
   7   6   3       98.16      104.78      5.63 o
   8   6   3       16.78       27.51      5.10 o
   9   6   3       28.83       32.35      5.87 o
  10   6   3       21.96       25.20      7.47 o
  11   6   3       13.06       31.21      6.83 o
   1   7   3       52.42       52.10      3.81 o
   2   7   3       73.07       68.66      3.66 o
   3   7   3        3.54       -0.53      2.46 o
   4   7   3       23.62       29.97      3.35 o
   5   7   3       29.95       37.07      4.05 o
   6   7   3       96.34      102.29      8.37 o
   7   7   3        7.66       18.33      6.28 o
   8   7   3       73.48       73.03      6.43 o
   9   7   3        0.21        6.19      5.65 o
  10   7   3        1.12        3.20      6.12 o
   0   8   3      160.10      179.70      9.40 o
   1   8   3       33.69       32.66      4.13 o
   2   8   3        6.31        6.57      3.02 o
   3   8   3       67.47       69.22      3.92 o
   4   8   3       48.66       50.01      3.86 o
   5   8   3        6.12       10.69      3.83 o
   6   8   3        2.04        5.81      5.02 o
   7   8   3       28.72       25.43      5.76 o
   8   8   3       52.74       64.58      6.75 o
   9   8   3        0.01       -3.85      5.90 o
   1   9   3       14.99       16.41      4.25 o
   2   9   3       23.64       24.69      4.63 o
   3   9   3      289.92      283.93      8.04 o
   4   9   3       85.99       85.31      5.42 o
   5   9   3       34.72       39.77      4.70 o
   6   9   3        5.10        4.34      5.54 o
   7   9   3       18.30       14.33      6.14 o
   0  10   3       64.21       44.94      7.53 o
   1  10   3      138.00      144.96      7.05 o
   2  10   3      119.84      124.22      6.68 o
   3  10   3      121.05      129.85      7.05 o
   4  10   3       98.15       95.58      6.07 o
   5  10   3       11.62        5.88      4.83 o
   1  11   3       18.16       23.85      5.44 o
   2  11   3       86.84       92.37      7.36 o
   1   0   4     4132.50     4059.55     62.58 o
   2   0   4      592.15      734.86     10.69 o
   3   0   4      690.33      626.56     12.03 o
   4   0   4       29.57       57.17      3.20 o
   5   0   4       30.17       40.29      4.34 o
   6   0   4     4385.92     4524.25     91.80 o
   7   0   4       19.04       13.08      6.56 o
   8   0   4     1113.46     1304.39     24.34 o
   9   0   4      740.62      709.23     19.71 o
  10   0   4      520.35      598.09     18.33 o
  11   0   4      735.07      675.54     20.86 o
  12   0   4       29.60       23.57      8.59 o
  13   0   4        2.42       15.35     10.84 o
   1   1   4        9.81       14.01      0.71 o
   2   1   4      820.80      808.88      9.66 o
   3   1   4     1073.85     1034.16     11.46 o
   4   1   4      841.55      972.42     12.06 o
   5   1   4     1919.72     1912.88     22.52 o
   6   1   4      573.43      703.24      9.96 o
   7   1   4       75.07       69.21      3.76 o
   8   1   4      175.17      187.84      5.90 o
   9   1   4     1102.28     1049.83     16.34 o
  10   1   4      232.99      224.70      8.27 o
  11   1   4      315.37      299.29     10.51 o
  12   1   4        0.01        8.54      5.56 o
  13   1   4       37.31       25.51      7.68 o
   0   2   4     1237.87     1012.82     13.12 o
   1   2   4     3587.58     3574.90     29.60 o
   2   2   4    11808.68    11829.86     96.12 o
   3   2   4      661.65      765.51      7.89 o
   4   2   4      451.88      368.45      5.72 o
   5   2   4     1173.04     1151.03     15.75 o
   6   2   4      302.34      301.61      9.40 o
   7   2   4       30.14       37.44      3.41 o
   8   2   4      254.75      252.95      6.68 o
   9   2   4      729.69      747.35     13.16 o
  10   2   4       86.17       82.49      6.08 o
  11   2   4       55.90       66.13      6.29 o
  12   2   4       40.28       28.10      7.17 o
   1   3   4     1995.77     1907.03     15.64 o
   2   3   4     1584.59     1581.37     13.13 o
   3   3   4      824.76      808.13      7.64 o
   4   3   4       38.81       23.63      1.85 o
   5   3   4       20.40       58.13      2.45 o
   6   3   4        7.26        4.40      2.64 o
   7   3   4       17.73       18.85      3.29 o
   8   3   4       42.60       42.58      4.06 o
   9   3   4      164.12      150.20      6.70 o
  10   3   4       14.76        5.94      4.73 o
  11   3   4      105.90      114.20      8.47 o
  12   3   4        6.07        4.58      6.96 o
   0   4   4       22.70       13.10      1.80 o
   1   4   4     1273.40     1262.77     11.91 o
   2   4   4       80.63      109.48      3.06 o
   3   4   4     2615.19     2476.73     21.29 o
   4   4   4      479.21      437.81      5.87 o
   5   4   4      380.30      396.83      5.91 o
   6   4   4        0.41        9.66      2.37 o
   7   4   4      339.36      316.67      5.85 o
   8   4   4       23.63       22.02      3.61 o
   9   4   4      292.79      275.37      7.15 o
  10   4   4        3.91        0.02      4.90 o
  11   4   4        4.73       10.63      5.59 o
  12   4   4       16.49       19.52     10.74 o
   1   5   4       57.79       51.79      2.14 o
   2   5   4       59.30       79.19      2.32 o
   3   5   4      750.02      842.35      8.76 o
   4   5   4      525.72      537.19      6.56 o
   5   5   4      624.55      580.94      7.52 o
   6   5   4       43.13       38.06      3.31 o
   7   5   4       10.95       11.50      3.20 o
   8   5   4        4.19        4.75      3.70 o
   9   5   4      103.17      116.66      6.18 o
  10   5   4       18.88       13.01      4.83 o
  11   5   4        4.13       -2.63      5.95 o
   0   6   4     1888.02     1910.29     30.93 o
   1   6   4       56.85       59.68      2.86 o
   2   6   4      289.55      318.91      5.16 o
   3   6   4       90.22       88.87      2.84 o
   4   6   4       32.16       40.69      2.69 o
   5   6   4        0.94       -2.58      2.58 o
   6   6   4      254.81      271.56      6.78 o
   7   6   4        1.82        4.65      4.23 o
   8   6   4      281.16      264.11      8.15 o
   9   6   4        5.23       -1.70      4.41 o
  10   6   4       11.07        9.70      5.98 o
  11   6   4        5.94       12.80      8.20 o
   1   7   4        5.98        4.02      3.14 o
   2   7   4      582.20      536.77     10.59 o
   3   7   4      149.52      151.51      4.28 o
   4   7   4      228.73      218.92      5.62 o
   5   7   4        0.37        1.15      3.10 o
   6   7   4      440.55      395.59      9.37 o
   7   7   4      206.09      201.98      7.40 o
   8   7   4       74.81       63.35      6.43 o
   9   7   4       12.61        6.89      5.74 o
  10   7   4       16.45       17.64      6.44 o
   0   8   4      627.13      594.13     16.90 o
   1   8   4       99.42       85.70      4.93 o
   2   8   4       19.05       14.61      3.64 o
   3   8   4       63.93       66.62      4.12 o
   4   8   4      109.84      110.48      4.55 o
   5   8   4      124.81      102.03      5.21 o
   6   8   4       23.00        5.98      5.07 o
   7   8   4       60.52       52.82      6.51 o
   8   8   4       39.02       37.73      6.41 o
   9   8   4        0.13       10.74      6.61 o
   1   9   4       62.94       66.66      5.19 o
   2   9   4       30.31       36.19      5.56 o
   3   9   4       31.21       47.04      4.72 o
   4   9   4        0.21       -2.44      3.87 o
   5   9   4       11.17       10.91      4.21 o
   6   9   4       58.10       63.44      6.74 o
   7   9   4        0.04       -1.27      5.56 o
   0  10   4        8.42       11.72      6.55 o
   1  10   4        2.43        4.84      4.63 o
   2  10   4        5.20        8.21      4.61 o
   3  10   4        0.37        3.57      4.72 o
   4  10   4       38.73       45.73      5.29 o
   5  10   4        3.30       11.08      5.16 o
   1  11   4        7.48        4.64      5.11 o
   2  11   4       13.58       22.34      5.66 o
   1   1   5     8693.43     8743.98     70.57 o
   2   1   5    12947.37    12426.27    118.39 o
   3   1   5      392.93      434.91      5.54 o
   4   1   5     3426.73     3615.48     40.54 o
   5   1   5     1108.87      977.86     12.50 o
   6   1   5      906.72      939.89     12.51 o
   7   1   5       15.50        6.58      2.65 o
   8   1   5       47.30       52.46      4.06 o
   9   1   5        0.01       15.18      3.84 o
  10   1   5       25.70       20.27      5.31 o
  11   1   5        4.35       24.24      5.54 o
  12   1   5        0.71       -0.54      6.78 o
   0   2   5    17334.46    16625.22    187.98 o
   1   2   5      990.50      826.02      7.00 o
   2   2   5      322.61      399.10      5.65 o
   3   2   5     4466.58     4459.48     40.80 o
   4   2   5       41.70       50.38      2.37 o
   5   2   5     1029.31     1054.70     13.40 o
   6   2   5      551.43      659.45     10.48 o
   7   2   5        1.03        2.92      2.88 o
   8   2   5       28.56       22.17      3.63 o
   9   2   5      524.13      532.87     10.35 o
  10   2   5        3.69       17.71      5.06 o
  11   2   5       11.45       12.28      6.42 o
  12   2   5       14.18       13.26      6.92 o
   1   3   5    10240.71    10025.49     82.57 o
   2   3   5      419.01      440.38      4.37 o
   3   3   5      222.83      275.18      3.67 o
   4   3   5      711.69      848.91      9.04 o
   5   3   5        2.77        3.21      1.82 o
   6   3   5      246.21      225.26      4.82 o
   7   3   5      368.89      342.18      9.03 o
   8   3   5      173.48      173.85      9.65 o
   9   3   5        3.09       14.42      4.51 o
  10   3   5       27.46       32.13      5.65 o
  11   3   5        0.03        4.32      7.90 o
  12   3   5       20.72       18.76      6.99 o
   0   4   5       69.90       72.66      2.63 o
   1   4   5       21.54       15.15      1.33 o
   2   4   5     3407.16     3503.39     29.48 o
   3   4   5     1649.42     1573.46     13.42 o
   4   4   5      232.12      227.01      3.86 o
   5   4   5      103.19       99.40      3.30 o
   6   4   5     1214.61     1236.63     14.01 o
   7   4   5      694.81      684.88      9.19 o
   8   4   5      156.31      148.74      5.24 o
   9   4   5      232.75      240.85     10.64 o
  10   4   5        1.84       -1.71      4.27 o
  11   4   5       15.97       21.92      9.30 o
  12   4   5        0.16       -7.04      8.45 o
   1   5   5      373.44      380.01      5.03 o
   2   5   5       33.82       41.61      1.95 o
   3   5   5       15.25       28.66      1.88 o
   4   5   5     2191.64     2238.26     20.79 o
   5   5   5      683.19      688.71      8.42 o
   6   5   5       95.80      100.37      3.72 o
   7   5   5       39.81       36.83      3.73 o
   8   5   5      398.01      349.55      8.55 o
   9   5   5        0.80        6.25      4.63 o
  10   5   5        2.99       11.10      5.15 o
  11   5   5       11.02       15.56      8.31 o
   0   6   5      267.28      253.46     10.81 o
   1   6   5      483.83      509.06      7.24 o
   2   6   5       38.26       36.82      2.29 o
   3   6   5      262.35      265.05      4.46 o
   4   6   5       66.45       68.41      2.78 o
   5   6   5      306.93      294.56      5.83 o
   6   6   5      413.44      380.56      8.01 o
   7   6   5        0.26        1.74      4.15 o
   8   6   5       46.04       56.85      5.21 o
   9   6   5       11.62        3.53      4.69 o
  10   6   5       13.06       15.27      5.80 o
   1   7   5       10.89       10.26      2.80 o
   2   7   5      144.95      152.82      6.04 o
   3   7   5       55.54       67.82      3.66 o
   4   7   5       36.55       34.90      3.37 o
   5   7   5        9.44        5.00      3.14 o
   6   7   5       11.10       23.65      4.31 o
   7   7   5       32.53       27.63      4.79 o
   8   7   5       15.62       22.84      5.70 o
   9   7   5        9.72       12.18      5.62 o
  10   7   5        2.74        1.71      5.96 o
   0   8   5        5.21        2.38      5.08 o
   1   8   5       33.82       35.59      3.94 o
   2   8   5       78.73       69.89      4.53 o
   3   8   5       49.67       58.25      4.03 o
   4   8   5       70.08       63.27      3.99 o
   5   8   5       34.65       48.17      4.08 o
   6   8   5       10.32       11.21      5.08 o
   7   8   5       45.60       43.38      5.93 o
   8   8   5        6.40       13.78      5.99 o
   9   8   5        6.05       12.76      7.59 o
   1   9   5        4.67        6.03      4.18 o
   2   9   5       32.42       27.25      4.34 o
   3   9   5      230.17      205.74      7.02 o
   4   9   5       22.16       31.69      4.63 o
   5   9   5       10.56        4.63      4.19 o
   6   9   5        4.99       17.15      4.99 o
   7   9   5        4.47       11.95      9.57 o
   0  10   5       40.25       40.97      7.75 o
   1  10   5       48.71       48.62      5.48 o
   2  10   5       83.66       78.92      9.29 o
   3  10   5        0.20        6.79      4.37 o
   4  10   5        6.28       10.05      4.73 o
   5  10   5       10.20       -3.11      4.61 o
   1  11   5        0.28       11.69      5.40 o
   2  11   5       24.91       31.62      5.62 o
   0   0   6      576.36      617.57     17.21 o
   1   0   6     5789.60     6021.50    136.81 o
   2   0   6     3728.12     3798.26     59.17 o
   3   0   6      612.48      557.42     10.23 o
   4   0   6      437.11      425.90      8.84 o
   5   0   6       80.65       70.32      3.95 o
   6   0   6     4099.37     4181.65     66.99 o
   7   0   6       16.53       33.77      4.18 o
   8   0   6      272.43      254.73      8.69 o
   9   0   6      959.78      910.90     19.06 o
  10   0   6     2192.35     2107.13     46.27 o
  11   0   6       21.41       19.52      7.58 o
  12   0   6        5.41       -7.20      7.20 o
   1   1   6     4375.32     4558.17     41.37 o
   2   1   6     9121.66     9080.40     86.31 o
   3   1   6     3032.17     3016.22     31.12 o
   4   1   6     2961.72     3030.25     34.21 o
   5   1   6     1170.31     1208.22     14.97 o
   6   1   6      228.57      224.32      5.01 o
   7   1   6       51.63       57.73      3.29 o
   8   1   6      623.18      537.40      9.02 o
   9   1   6        0.06       -3.54      3.54 o
  10   1   6        1.93        4.17      3.98 o
  11   1   6      483.15      463.25     11.94 o
  12   1   6       29.11       15.10      6.77 o
   0   2   6    42295.61    42123.48    573.05 o
   1   2   6      521.16      425.89      5.31 o
   2   2   6    10500.44    10623.63     82.72 o
   3   2   6      774.26      765.40      7.87 o
   4   2   6      213.99      228.87      3.79 o
   5   2   6      949.13      920.14     12.01 o
   6   2   6     1194.37     1287.86     18.00 o
   7   2   6      348.19      357.12      7.42 o
   8   2   6        1.20       10.67      3.52 o
   9   2   6      575.50      593.00     11.06 o
  10   2   6      491.60      446.06     11.22 o
  11   2   6       34.81       42.44      7.03 o
  12   2   6       56.20       61.83      7.89 o
   1   3   6     2822.75     2554.74     21.47 o
   2   3   6       18.50       36.25      1.37 o
   3   3   6       51.08       72.22      2.00 o
   4   3   6      316.92      258.82      3.95 o
   5   3   6      962.25     1025.10     11.55 o
   6   3   6       34.85       27.39      2.56 o
   7   3   6      144.04      153.35      4.84 o
   8   3   6      689.69      658.81     10.59 o
   9   3   6      671.88      665.62     14.09 o
  10   3   6       31.71       34.74      6.45 o
  11   3   6        0.09       -4.21      5.57 o
  12   3   6        4.54        1.85      7.58 o
   0   4   6     1868.05     1813.57     23.37 o
   1   4   6      186.78      172.27      2.67 o
   2   4   6     2000.11     2033.12     17.61 o
   3   4   6      509.64      587.46      6.19 o
   4   4   6       22.93       30.45      2.02 o
   5   4   6      224.20      208.36      4.73 o
   6   4   6      612.50      611.91      8.23 o
   7   4   6     1336.65     1264.60     14.62 o
   8   4   6       44.37       48.69      4.08 o
   9   4   6      139.87      145.46      8.05 o
  10   4   6       25.52       24.42      4.83 o
  11   4   6        0.29       -5.18      5.18 o
  12   4   6       20.45       14.58      6.19 o
   1   5   6      841.99      821.43      8.35 o
   2   5   6      595.20      568.97      7.63 o
   3   5   6     1052.83     1059.56     10.19 o
   4   5   6     1150.90     1222.99     12.36 o
   5   5   6        9.65       22.11      2.92 o
   6   5   6       36.57       35.85      2.99 o
   7   5   6       44.14       43.64      3.85 o
   8   5   6      112.16      107.59      5.51 o
   9   5   6        3.99        2.39      4.51 o
  10   5   6       71.28       82.74      6.61 o
  11   5   6       20.68       26.65      7.07 o
   0   6   6     1414.78     1337.11     18.72 o
   1   6   6        5.15        1.50      1.98 o
   2   6   6        6.57        8.31      1.89 o
   3   6   6      661.45      655.24      7.63 o
   4   6   6      774.40      736.20      8.49 o
   5   6   6      380.49      353.72      6.94 o
   6   6   6       10.60       11.08      4.63 o
   7   6   6       34.00       34.82      5.23 o
   8   6   6      276.70      273.84      8.26 o
   9   6   6       11.00       12.10      4.84 o
  10   6   6        9.93        9.69      5.79 o
   1   7   6      853.46      806.09     10.64 o
   2   7   6      179.32      172.96      5.16 o
   3   7   6       18.50       16.04      3.00 o
   4   7   6        9.91       11.43      3.05 o
   5   7   6       49.66       59.16      4.07 o
   6   7   6      709.40      654.27     12.55 o
   7   7   6      117.78      128.97      8.05 o
   8   7   6        0.51       10.30      5.41 o
   9   7   6      124.10      120.42      9.04 o
  10   7   6        8.52       17.41      6.45 o
   0   8   6      118.03      125.31      7.86 o
   1   8   6        0.61       -0.19      3.32 o
   2   8   6       17.36       18.78      3.68 o
   3   8   6       39.39       40.83      3.80 o
   4   8   6       54.94       55.41      5.27 o
   5   8   6      163.68      159.80      5.47 o
   6   8   6       55.39       52.02      5.96 o
   7   8   6       37.36       37.90      5.99 o
   8   8   6      102.72       95.63      7.41 o
   9   8   6       11.86       19.56      6.44 o
   1   9   6       12.83       14.38      4.22 o
   2   9   6       25.73       27.74      3.76 o
   3   9   6       31.76       34.80      4.45 o
   4   9   6       65.90       69.63      5.15 o
   5   9   6       58.21       52.35      5.19 o
   6   9   6      165.71      161.81      7.35 o
   7   9   6       37.59       54.15      6.65 o
   0  10   6        4.17        6.37      7.43 o
   1  10   6       18.19       20.17      4.83 o
   2  10   6       13.95       18.47      4.78 o
   3  10   6       23.38       26.24      6.19 o
   4  10   6       37.81       37.95      5.12 o
   5  10   6        0.01       -4.66      4.73 o
   1  11   6        0.33       -4.95      4.95 o
   1   1   7      542.69      421.08      4.09 o
   2   1   7      109.74       94.01      2.70 o
   3   1   7     2819.16     2725.17     26.60 o
   4   1   7     1011.00      927.63     10.73 o
   5   1   7     1266.36     1391.54     17.55 o
   6   1   7     1629.56     1710.17     20.75 o
   7   1   7      140.50      153.80      4.59 o
   8   1   7       91.45       93.72      4.29 o
   9   1   7      285.02      281.25      7.41 o
  10   1   7        6.83       12.84      4.93 o
  11   1   7       13.72       22.97      5.43 o
  12   1   7        9.81       14.06      6.76 o
   0   2   7    18438.81    17999.75    246.15 o
   1   2   7      214.42      228.64      3.01 o
   2   2   7      622.45      648.60      6.33 o
   3   2   7     1040.59     1043.65     10.30 o
   4   2   7       14.99       10.84      1.58 o
   5   2   7      551.96      611.25      8.06 o
   6   2   7     1974.05     1970.50     23.67 o
   7   2   7      568.05      569.99      9.08 o
   8   2   7     1251.12     1264.36     18.50 o
   9   2   7       47.16       55.23      4.40 o
  10   2   7       39.19       62.04      6.82 o
  11   2   7       20.17       34.41      6.55 o
  12   2   7       31.39       43.80      7.28 o
   1   3   7       14.26       10.57      0.97 o
   2   3   7      355.71      315.09      3.90 o
   3   3   7     7073.09     7236.94     56.71 o
   4   3   7     1800.20     2027.68     20.67 o
   5   3   7      329.10      302.54      4.90 o
   6   3   7      479.19      491.71      9.82 o
   7   3   7        9.06        3.89      2.89 o
   8   3   7      158.28      165.10      5.34 o
   9   3   7      191.29      196.77      6.65 o
  10   3   7      206.65      224.03      9.45 o
  11   3   7        5.54        9.13      8.15 o
  12   3   7       12.56        6.92      8.35 o
   0   4   7       69.01       61.65      3.43 o
   1   4   7      936.27      946.67      8.74 o
   2   4   7      245.42      317.56      3.89 o
   3   4   7      152.65      180.24      3.03 o
   4   4   7     3129.53     2994.79     26.81 o
   5   4   7      254.42      263.54      5.11 o
   6   4   7      252.48      284.49      7.27 o
   7   4   7      797.77      804.95     11.08 o
   8   4   7       48.15       58.53      6.51 o
   9   4   7        1.90        3.28      4.19 o
  10   4   7       12.73       21.61      4.73 o
  11   4   7        6.74       12.36      5.44 o
  12   4   7        7.01        3.52      6.82 o
   1   5   7      371.46      357.02      5.12 o
   2   5   7     3607.89     3484.13     30.85 o
   3   5   7      214.92      242.21      3.80 o
   4   5   7        3.25       16.34      2.11 o
   5   5   7      396.64      382.53      6.22 o
   6   5   7      655.27      626.33      8.75 o
   7   5   7      167.31      157.50      5.95 o
   8   5   7      222.62      204.39      6.75 o
   9   5   7        5.59        1.24      4.12 o
  10   5   7       23.58       24.90      5.66 o
  11   5   7       88.28       97.75      8.24 o
   0   6   7     1361.33     1392.68     19.29 o
   1   6   7       80.93       77.60      2.55 o
   2   6   7      148.23      140.81      3.44 o
   3   6   7       66.18       70.00      3.03 o
   4   6   7      504.28      479.19      6.38 o
   5   6   7     1602.17     1453.34     17.92 o
   6   6   7        1.03       10.76      3.55 o
   7   6   7        2.28        1.07      3.53 o
   8   6   7      149.12      159.02      7.74 o
   9   6   7       74.31       79.59      5.92 o
  10   6   7        0.05        2.10      5.53 o
   1   7   7      435.86      425.63      7.02 o
   2   7   7       43.31       41.62      3.41 o
   3   7   7        5.56        0.89      2.59 o
   4   7   7       32.20       41.04      3.64 o
   5   7   7      282.73      262.79      6.33 o
   6   7   7      100.77      120.50      6.99 o
   7   7   7      168.55      163.77      6.85 o
   8   7   7        1.58        5.95      4.94 o
   9   7   7        0.65       16.49      5.83 o
  10   7   7        0.11       -1.23      5.89 o
   0   8   7      558.09      502.13     15.37 o
   1   8   7      229.97      207.89      6.44 o
   2   8   7      154.97      153.61      6.73 o
   3   8   7        9.17        7.00      3.34 o
   4   8   7       89.81       83.34      4.54 o
   5   8   7        3.78        5.70      3.47 o
   6   8   7        1.20        8.55      4.48 o
   7   8   7       71.66       56.85      6.62 o
   8   8   7        2.22        6.34      5.80 o
   1   9   7       20.84       24.61      6.29 o
   2   9   7      166.31      132.08      5.91 o
   3   9   7      276.60      265.89      7.99 o
   4   9   7        1.71        2.87      4.21 o
   5   9   7       38.87       32.52      4.93 o
   6   9   7       29.56       34.47      5.46 o
   7   9   7       26.88       30.93      6.38 o
   0  10   7        7.82       -2.19      6.29 o
   1  10   7       41.75       43.29      5.41 o
   2  10   7       14.30       13.09      4.75 o
   3  10   7       37.86       39.10      6.52 o
   4  10   7        9.94       11.08      5.00 o
   5  10   7       26.58       22.14      5.38 o
   1  11   7       16.27       19.20      5.31 o
   0   0   8      268.67      194.49     31.14 o
   1   0   8       80.31       79.87      2.13 o
   2   0   8       62.21       49.41      2.71 o
   3   0   8     1248.89     1353.77     22.31 o
   4   0   8     1050.60      956.04     16.80 o
   5   0   8      434.04      501.91     11.96 o
   6   0   8      107.75       73.48      5.05 o
   7   0   8     1631.38     1551.16     27.58 o
   8   0   8      464.68      470.42     11.85 o
   9   0   8      114.84       86.18      6.23 o
  10   0   8      716.98      687.61     18.37 o
  11   0   8       22.19        4.75     12.12 o
  12   0   8       45.12       34.69     12.95 o
   1   1   8      562.23      523.82      5.23 o
   2   1   8       43.89       54.19      1.47 o
   3   1   8      358.86      348.04      4.40 o
   4   1   8      157.81      176.90      3.76 o
   5   1   8      683.80      709.79      9.65 o
   6   1   8       19.01       34.21      3.48 o
   7   1   8       16.69       24.57      2.88 o
   8   1   8      262.86      243.48      7.01 o
   9   1   8       32.76       49.97      3.85 o
  10   1   8      222.31      215.09      7.14 o
  11   1   8       21.11       16.29      5.32 o
  12   1   8       30.92       20.35     12.40 o
   0   2   8     6238.88     6550.37     89.67 o
   1   2   8     7344.77     7481.43     64.22 o
   2   2   8     2472.31     2709.48     24.96 o
   3   2   8       15.97       20.16      1.21 o
   4   2   8      154.38      173.93      3.25 o
   5   2   8      671.09      749.38      9.45 o
   6   2   8      179.62      155.41      4.19 o
   7   2   8       14.86       16.02      2.88 o
   8   2   8       37.67       70.14      4.63 o
   9   2   8        9.40       10.90      3.78 o
  10   2   8      170.91      168.13      7.42 o
  11   2   8       16.98       35.37      6.51 o
  12   2   8       48.91       63.97      7.82 o
   1   3   8      368.96      428.80      4.11 o
   2   3   8     2985.52     3125.48     24.89 o
   3   3   8      471.11      512.33      5.31 o
   4   3   8      306.86      323.37      4.52 o
   5   3   8      115.98      104.96      2.61 o
   6   3   8      760.29      842.51     10.85 o
   7   3   8        1.27       15.18      3.51 o
   8   3   8      212.12      213.37      5.90 o
   9   3   8        5.39        4.13      5.08 o
  10   3   8       35.16       28.66      5.29 o
  11   3   8       25.78       20.15      5.60 o
  12   3   8       19.51       21.00      6.86 o
   0   4   8     3886.15     3913.43     48.65 o
   1   4   8      141.66      154.75      2.51 o
   2   4   8      136.81      141.85      2.68 o
   3   4   8      467.16      405.38      4.90 o
   4   4   8     1515.46     1525.53     15.28 o
   5   4   8      210.12      184.89      4.34 o
   6   4   8      157.72      159.63      4.10 o
   7   4   8       21.88       25.29      3.21 o
   8   4   8       49.90       51.11      4.61 o
   9   4   8       24.29       26.34      4.58 o
  10   4   8      126.01      134.16     10.59 o
  11   4   8        1.10       -1.30      5.00 o
  12   4   8        1.21        0.55      6.74 o
   1   5   8      255.82      252.22      3.58 o
   2   5   8     1622.95     1657.55     15.46 o
   3   5   8        2.31        1.90      1.62 o
   4   5   8       75.46       92.47      2.62 o
   5   5   8      157.69      158.53      4.18 o
   6   5   8        0.01        8.75      2.77 o
   7   5   8      242.84      247.74      7.11 o
   8   5   8       73.71       75.92      5.87 o
   9   5   8      130.05      134.98      6.19 o
  10   5   8       25.75       29.20      5.65 o
  11   5   8        6.94        7.08      7.46 o
   0   6   8        8.70       14.88      2.60 o
   1   6   8        2.06        2.12      1.68 o
   2   6   8       22.74       25.14      2.10 o
   3   6   8      178.45      166.77      4.07 o
   4   6   8      119.43      130.45      3.77 o
   5   6   8      233.69      249.97      6.05 o
   6   6   8      734.32      675.04     11.17 o
   7   6   8      166.60      181.98      6.15 o
   8   6   8       61.04       71.91      5.40 o
   9   6   8        1.34        5.12      5.00 o
  10   6   8        0.01        1.77      4.81 o
   1   7   8      219.09      203.60      6.93 o
   2   7   8      212.97      201.00      5.42 o
   3   7   8      145.69      137.31      4.35 o
   4   7   8      412.35      386.08      6.79 o
   5   7   8       15.14       25.44      3.99 o
   6   7   8       28.95       32.09      4.76 o
   7   7   8       20.46       31.12      4.95 o
   8   7   8        4.37       -1.26      4.61 o
   9   7   8       80.54       74.30      7.15 o
   0   8   8       40.39       48.36      6.90 o
   1   8   8      107.23      108.83      5.68 o
   2   8   8       32.61       32.95      3.99 o
   3   8   8       52.79       56.52      4.12 o
   4   8   8        3.59        5.13      3.49 o
   5   8   8      141.06      122.28      5.95 o
   6   8   8      156.81      115.91      6.23 o
   7   8   8        1.30        9.03      5.38 o
   8   8   8       27.87       26.96      6.32 o
   1   9   8        9.55       11.59      4.24 o
   2   9   8       42.20       42.46      4.56 o
   3   9   8       27.92       34.91      4.83 o
   4   9   8        4.89        4.08      3.98 o
   5   9   8        1.48        8.60      4.40 o
   6   9   8       66.45       71.40      6.69 o
   7   9   8        0.08        6.43      5.85 o
   0  10   8        7.06        4.77      7.78 o
   1  10   8        0.06        1.93      4.55 o
   2  10   8        1.62       -0.28      4.41 o
   3  10   8        4.31        4.30      4.31 o
   4  10   8       34.29       26.68      4.96 o
   5  10   8        0.48        4.74      4.83 o
   1  11   8        2.64       -0.61      5.41 o
   1   1   9     2974.97     2810.86     29.03 o
   2   1   9      187.52      228.36      3.55 o
   3   1   9     2245.69     2369.25     23.26 o
   4   1   9        9.45       17.01      1.68 o
   5   1   9      514.70      626.22      8.81 o
   6   1   9       11.34       10.19      2.34 o
   7   1   9       17.34       38.97      3.91 o
   8   1   9       24.43       21.28      3.33 o
   9   1   9       50.45       56.84      4.08 o
  10   1   9       13.37       12.16      4.24 o
  11   1   9       34.53       41.44      8.64 o
  12   1   9       29.46       40.67      7.58 o
   0   2   9     7215.87     6926.66    107.62 o
   1   2   9        7.97       15.94      1.20 o
   2   2   9      185.61      149.95      3.05 o
   3   2   9      402.23      460.99      4.93 o
   4   2   9      367.85      406.46      5.32 o
   5   2   9       61.41       62.10      2.39 o
   6   2   9       21.24       25.95      2.51 o
   7   2   9       61.61       44.62      3.10 o
   8   2   9      630.97      638.12     10.29 o
   9   2   9       43.26       48.13      4.34 o
  10   2   9      351.46      331.61      9.65 o
  11   2   9       48.46       53.84     10.29 o
  12   2   9       64.90       63.40      8.08 o
   1   3   9      331.35      333.67      3.56 o
   2   3   9      112.86      126.15      2.65 o
   3   3   9      260.69      277.75      3.69 o
   4   3   9       72.07       47.28      1.82 o
   5   3   9      216.86      280.32      4.35 o
   6   3   9      963.32      961.51     11.26 o
   7   3   9     2547.95     2446.59     29.47 o
   8   3   9      516.67      480.06      8.68 o
   9   3   9        3.50        7.22      3.95 o
  10   3   9      101.48      112.45      6.63 o
  11   3   9        2.65       -3.48      4.93 o
  12   3   9        2.28       13.78      7.15 o
   0   4   9     2971.06     3095.30     38.82 o
   1   4   9     1004.71      949.67      8.74 o
   2   4   9      190.05      196.24      3.02 o
   3   4   9      229.41      264.84      3.59 o
   4   4   9      283.26      304.59      4.74 o
   5   4   9      516.42      497.06      6.41 o
   6   4   9      345.27      317.20      6.01 o
   7   4   9        0.68       -0.21      2.83 o
   8   4   9       37.25       41.85      3.96 o
   9   4   9      184.25      188.26      6.87 o
  10   4   9        0.31        9.80      4.66 o
  11   4   9        0.25       -0.86      4.80 o
   1   5   9     1455.34     1405.46     12.70 o
   2   5   9      146.64      171.67      3.28 o
   3   5   9       38.49       36.67      2.28 o
   4   5   9      463.96      418.18      5.30 o
   5   5   9      293.12      290.06      5.40 o
   6   5   9      228.29      198.82      5.68 o
   7   5   9      687.64      621.05     11.47 o
   8   5   9       27.76       22.24      5.17 o
   9   5   9        1.13       -3.86      4.20 o
  10   5   9        5.44        7.32      5.03 o
  11   5   9       41.44       57.39      6.64 o
   0   6   9        3.28        3.28      3.59 o
   1   6   9      279.48      246.94      3.87 o
   2   6   9      414.88      375.06      5.37 o
   3   6   9        0.04        3.93      2.05 o
   4   6   9      307.97      315.53      5.50 o
   5   6   9      336.60      351.90      6.42 o
   6   6   9      953.75      888.53     17.54 o
   7   6   9       42.49       39.65      4.31 o
   8   6   9       37.45       30.34      5.01 o
   9   6   9        6.37       13.96      4.88 o
  10   6   9       13.53        9.78      5.19 o
   1   7   9       15.56       16.00      2.72 o
   2   7   9      332.69      325.46      6.47 o
   3   7   9        0.76       12.22      2.84 o
   4   7   9      550.72      548.25      8.79 o
   5   7   9      247.23      247.07      6.77 o
   6   7   9        1.94       -1.50      4.13 o
   7   7   9       19.09       28.86      4.72 o
   8   7   9        2.13        6.07      4.84 o
   9   7   9       29.31       33.46      6.52 o
   0   8   9       94.80       84.93      7.23 o
   1   8   9      293.58      271.06      7.18 o
   2   8   9       80.27       86.15      4.80 o
   3   8   9      101.03      107.36      4.76 o
   4   8   9        1.44        7.93      3.58 o
   5   8   9        0.01       18.18      3.90 o
   6   8   9       72.27       72.82      5.62 o
   7   8   9      207.29      203.30     12.77 o
   8   8   9       48.04       51.78      6.66 o
   1   9   9       77.69       77.18      4.95 o
   2   9   9       25.29       23.02      4.23 o
   3   9   9       58.21       62.07      4.61 o
   4   9   9       11.49        8.66      4.35 o
   5   9   9      116.19      105.86      6.11 o
   6   9   9      115.00      108.23     12.41 o
   7   9   9       50.85       43.37      7.72 o
   0  10   9        0.15       10.56      6.40 o
   1  10   9       57.43       51.48      5.54 o
   2  10   9        0.03       -4.51      4.51 o
   3  10   9       11.08       15.97      4.57 o
   4  10   9        1.44       -0.77      4.50 o
   5  10   9        4.65        4.35      4.72 o
   0   0  10     3565.65     3495.04     54.62 o
   1   0  10     3515.15     3408.89     48.50 o
   2   0  10     2192.49     2231.96     41.71 o
   3   0  10     2202.37     2249.51     40.79 o
   4   0  10      294.13      296.18      6.95 o
   5   0  10       47.69       38.71      3.52 o
   6   0  10     1842.13     1935.59     32.76 o
   7   0  10      833.47      833.69     16.61 o
   8   0  10       85.94      101.55      6.20 o
   9   0  10      548.98      542.52     23.90 o
  10   0  10        2.33        2.24      4.94 o
  11   0  10        1.58        3.02     10.63 o
  12   0  10       12.23        7.46     12.04 o
   1   1  10    18840.06    18466.84    188.80 o
   2   1  10      724.87      693.44      8.45 o
   3   1  10     3692.98     3803.31     36.74 o
   4   1  10     1799.12     1861.83     20.17 o
   5   1  10     1952.44     2094.15     22.83 o
   6   1  10      479.38      481.83      9.93 o
   7   1  10      213.74      234.17      5.51 o
   8   1  10        5.39        5.87      2.97 o
   9   1  10      386.63      407.27      8.16 o
  10   1  10        1.86       -1.15      4.01 o
  11   1  10        0.14       -3.20      5.71 o
  12   1  10       17.24       12.01      7.98 o
   0   2  10     5082.96     5330.13     94.87 o
   1   2  10     3660.72     3448.69     33.36 o
   2   2  10       44.21       74.75      2.31 o
   3   2  10        0.95        4.52      1.19 o
   4   2  10        2.32        2.03      1.41 o
   5   2  10       23.96       20.79      1.92 o
   6   2  10       15.58       10.25      2.33 o
   7   2  10        0.37       -0.42      2.92 o
   8   2  10      873.92      892.98     11.98 o
   9   2  10      801.71      721.78     11.42 o
  10   2  10      138.02      153.67      7.10 o
  11   2  10       10.48        9.08      6.07 o
  12   2  10       16.75       35.03     15.11 o
   1   3  10      997.67      938.44      9.30 o
   2   3  10        1.07        1.79      1.71 o
   3   3  10     1687.70     1815.45     15.68 o
   4   3  10       88.29       93.12      2.50 o
   5   3  10       29.24       16.94      1.89 o
   6   3  10      879.09      901.14     10.71 o
   7   3  10      455.32      432.47      7.18 o
   8   3  10      201.33      204.80      5.80 o
   9   3  10        7.84        0.90      3.85 o
  10   3  10       30.64       33.59      5.48 o
  11   3  10        5.40        5.48      6.20 o
  12   3  10       29.40       35.36      7.53 o
   0   4  10     1280.47     1318.00     17.48 o
   1   4  10      138.24      140.07      2.32 o
   2   4  10     2316.82     2344.22     20.96 o
   3   4  10      313.42      358.75      4.51 o
   4   4  10       53.37       54.17      2.26 o
   5   4  10        2.24        3.76      2.03 o
   6   4  10      227.30      215.69      5.71 o
   7   4  10       18.35       30.88      4.32 o
   8   4  10      467.76      429.99      8.45 o
   9   4  10      161.05      154.75      6.33 o
  10   4  10      368.60      335.94      8.94 o
  11   4  10       46.72       44.87      6.43 o
   1   5  10        7.87        9.71      1.41 o
   2   5  10      114.34      121.75      3.06 o
   3   5  10      200.20      176.95      3.21 o
   4   5  10      197.23      214.61      3.96 o
   5   5  10      269.70      267.81      7.40 o
   6   5  10      147.09      149.10      5.11 o
   7   5  10       25.03       31.87      4.29 o
   8   5  10      119.16      107.83      5.69 o
   9   5  10        3.95        7.37      4.58 o
  10   5  10        0.23        4.14      5.24 o
  11   5  10       28.68       18.37      5.77 o
   0   6  10       18.11       31.47      2.85 o
   1   6  10      273.63      246.04      3.82 o
   2   6  10       54.90       62.03      2.46 o
   3   6  10       15.68       28.89      2.58 o
   4   6  10       19.48       23.99      3.07 o
   5   6  10      309.86      279.24      5.85 o
   6   6  10      476.82      502.15      9.46 o
   7   6  10      572.97      472.97      9.65 o
   8   6  10        7.80       -3.80      4.26 o
   9   6  10       10.72       11.06      5.21 o
  10   6  10        0.11       -0.51      5.38 o
   1   7  10      264.59      226.74      5.22 o
   2   7  10       11.79       24.65      4.93 o
   3   7  10     1090.86     1005.43     14.65 o
   4   7  10       92.52      107.50      4.26 o
   5   7  10      297.20      283.14      6.66 o
   6   7  10       10.28        5.90      4.46 o
   7   7  10      226.90      224.06      8.53 o
   8   7  10       14.00       10.20      4.89 o
   9   7  10        9.71        4.82      5.06 o
   0   8  10        0.06       -5.81      7.41 o
   1   8  10      274.72      260.79      7.09 o
   2   8  10        0.56        1.26      3.46 o
   3   8  10        2.21        2.15      3.35 o
   4   8  10      133.42      130.16      5.31 o
   5   8  10      844.08      776.94     12.64 o
   6   8  10        3.95       14.14      5.16 o
   7   8  10       26.22       27.06      5.16 o
   8   8  10        4.66       14.90      5.98 o
   1   9  10        6.52        4.63      4.14 o
   2   9  10      197.93      193.97      6.75 o
   3   9  10      140.58      157.91      5.84 o
   4   9  10       54.03       67.93      5.08 o
   5   9  10       11.90       21.63      4.62 o
   6   9  10        0.44       12.27      8.01 o
   7   9  10       18.75        7.81      6.83 o
   0  10  10       42.19       56.30     15.16 o
   1  10  10        3.80        9.32      4.74 o
   2  10  10        0.03       -0.32      4.31 o
   3  10  10        0.03       -1.52      4.31 o
   4  10  10       27.63       17.72      4.93 o
   5  10  10        1.53        1.13      4.71 o
   1   1  11     3677.21     3719.81     38.21 o
   2   1  11     1377.30     1334.51     15.35 o
   3   1  11     1178.44     1288.77     13.97 o
   4   1  11      880.80      868.01     10.18 o
   5   1  11      142.81      129.24      3.42 o
   6   1  11      528.72      501.49      7.92 o
   7   1  11       83.67       66.74      3.50 o
   8   1  11      180.05      145.82      7.69 o
   9   1  11       40.99       46.45      3.89 o
  10   1  11       11.62       14.79      3.88 o
  11   1  11        0.41       -5.73      5.73 o
  12   1  11       10.61       17.89      8.71 o
   0   2  11     7215.39     7241.58    112.90 o
   1   2  11      919.50     1103.69     13.20 o
   2   2  11       72.53       74.04      2.58 o
   3   2  11     1361.73     1398.44     13.50 o
   4   2  11      559.79      535.92      6.50 o
   5   2  11      179.64      200.82      3.80 o
   6   2  11        2.01        9.27      2.30 o
   7   2  11       32.35       37.87      2.98 o
   8   2  11       12.18       21.87      3.38 o
   9   2  11       90.84      104.71      4.34 o
  10   2  11      223.09      228.60      7.38 o
  11   2  11       72.08       74.52      7.56 o
  12   2  11        5.12       -2.87      6.67 o
   1   3  11      610.38      717.42      7.34 o
   2   3  11     1262.19     1370.18     13.30 o
   3   3  11     1409.89     1418.91     13.05 o
   4   3  11     2244.01     2163.16     19.60 o
   5   3  11        7.71        7.32      1.64 o
   6   3  11        1.65        6.61      2.12 o
   7   3  11       99.91      113.88      3.97 o
   8   3  11      293.15      263.14      7.07 o
   9   3  11       34.89       32.07      4.32 o
  10   3  11        0.07        2.13      4.71 o
  11   3  11        5.63        9.58      6.28 o
  12   3  11        0.29        1.04      6.93 o
   0   4  11       34.86       30.41      2.25 o
   1   4  11       72.05       45.95      1.55 o
   2   4  11       13.64       17.85      1.25 o
   3   4  11      170.39      162.75      3.29 o
   4   4  11      600.96      621.38      7.32 o
   5   4  11       37.42       45.04      2.93 o
   6   4  11        6.27        9.07      2.57 o
   7   4  11      675.44      602.70     10.04 o
   8   4  11      212.74      197.77      6.87 o
   9   4  11       45.48       43.76      4.82 o
  10   4  11       53.54       70.43      6.05 o
  11   4  11       33.10       46.63      6.24 o
   1   5  11      158.26      165.68      3.63 o
   2   5  11      467.19      469.94      5.51 o
   3   5  11      327.64      335.67      4.64 o
   4   5  11       80.97       75.55      2.61 o
   5   5  11      557.21      536.01      8.95 o
   6   5  11      713.16      672.62     11.08 o
   7   5  11      103.30      100.41      5.12 o
   8   5  11      190.12      210.90      6.93 o
   9   5  11       11.76       10.50      4.41 o
  10   5  11        0.37       -0.39      4.38 o
  11   5  11        2.92        9.63      6.59 o
   0   6  11       19.13       31.13      2.86 o
   1   6  11       40.25       42.08      2.18 o
   2   6  11       35.84       41.18      2.52 o
   3   6  11      152.64      153.89      4.13 o
   4   6  11       61.21       57.02      3.18 o
   5   6  11      458.78      485.33      7.74 o
   6   6  11      210.12      216.42      7.01 o
   7   6  11       58.20       57.82      5.84 o
   8   6  11        0.11        1.31      3.89 o
   9   6  11       29.45       50.54      5.53 o
  10   6  11        5.50        4.02      5.04 o
   1   7  11       20.58       29.10      2.84 o
   2   7  11        2.65        0.06      2.58 o
   3   7  11      240.00      285.04      7.69 o
   4   7  11       22.08       21.95      3.22 o
   5   7  11       11.55       14.22      4.59 o
   6   7  11        2.24       -3.27      4.12 o
   7   7  11       15.73       20.75      4.69 o
   8   7  11        1.53       -1.47      4.50 o
   9   7  11        2.08        1.15      4.86 o
   0   8  11       15.78       20.95      4.76 o
   1   8  11      178.99      185.23      6.08 o
   2   8  11        0.11        0.13      3.58 o
   3   8  11       84.89       93.46      4.65 o
   4   8  11      251.79      247.35      6.71 o
   5   8  11        0.64       21.88      4.45 o
   6   8  11       13.29       19.31      5.05 o
   7   8  11        0.37        6.76      4.71 o
   8   8  11      202.92      194.05      9.17 o
   1   9  11       24.93       21.81      4.25 o
   2   9  11       80.75       93.63      5.36 o
   3   9  11       43.12       42.00      4.22 o
   4   9  11       38.00       37.54      4.20 o
   5   9  11       27.82       27.82      4.80 o
   6   9  11      171.01      163.61      8.43 o
   7   9  11       18.91       26.80      7.23 o
   0  10  11       52.24       59.78      7.93 o
   1  10  11       26.48       26.06      5.03 o
   2  10  11       20.75       16.50      4.45 o
   3  10  11       18.13       13.89      4.91 o
   4  10  11        0.30       -0.88      4.76 o
   5  10  11        8.25       10.25      5.62 o
   0   0  12     2901.04     2608.78     40.75 o
   1   0  12      251.44      275.67      5.78 o
   2   0  12       39.72       33.84      1.86 o
   3   0  12     2269.17     2388.61     42.63 o
   4   0  12     4887.21     4988.14     82.29 o
   5   0  12     3670.24     3940.25     62.88 o
   6   0  12      317.29      321.78     13.72 o
   7   0  12       11.48        2.49      3.67 o
   8   0  12       85.85       67.74      5.64 o
   9   0  12      646.34      615.19     14.67 o
  10   0  12      270.50      285.56     10.34 o
  11   0  12      166.85      195.68     11.65 o
  12   0  12       58.98       62.66     14.44 o
   1   1  12       75.55      113.12      2.34 o
   2   1  12     1259.47     1252.30     13.47 o
   3   1  12     3641.16     4003.61     41.03 o
   4   1  12      129.63      189.87      3.53 o
   5   1  12     1898.24     2090.80     22.78 o
   6   1  12       17.01       29.62      2.41 o
   7   1  12      104.08      123.31      4.26 o
   8   1  12        2.20        4.89      2.96 o
   9   1  12       10.55        5.11      3.35 o
  10   1  12       22.47       24.76      4.41 o
  11   1  12        4.07        6.91      4.92 o
  12   1  12       22.24       24.01     12.18 o
   0   2  12       78.88       77.90      2.58 o
   1   2  12     3610.05     3595.81     40.40 o
   2   2  12      223.55      222.63      3.23 o
   3   2  12     1713.36     1742.27     17.46 o
   4   2  12      249.00      266.00      4.06 o
   5   2  12     1615.61     1630.73     17.07 o
   6   2  12      226.90      225.29      4.74 o
   7   2  12      240.22      238.72      5.22 o
   8   2  12      666.35      646.59      9.55 o
   9   2  12       49.91       55.67      4.16 o
  10   2  12      105.67      115.33      6.59 o
  11   2  12       11.96       11.39      5.94 o
  12   2  12        5.86       12.97     11.08 o
   1   3  12     3790.55     3918.11     35.97 o
   2   3  12      775.90      743.77      7.77 o
   3   3  12     1201.70     1158.27     11.51 o
   4   3  12      497.08      512.27      5.85 o
   5   3  12       32.13       45.24      2.25 o
   6   3  12      859.07      806.58     10.57 o
   7   3  12        6.17        7.38      2.80 o
   8   3  12      298.61      278.09      7.14 o
   9   3  12       44.12       35.27      4.35 o
  10   3  12       90.64       85.48      6.16 o
  11   3  12        0.01        6.41      6.26 o
  12   3  12       10.05        2.36      6.65 o
   0   4  12     4093.74     4120.98     46.68 o
   1   4  12       41.99       49.11      1.68 o
   2   4  12      681.48      709.02      7.27 o
   3   4  12      187.61      168.13      3.21 o
   4   4  12       27.24       30.83      1.75 o
   5   4  12      800.43      766.57      8.84 o
   6   4  12        8.87        6.55      2.99 o
   7   4  12       20.16       24.01      3.50 o
   8   4  12     1267.71     1186.84     26.14 o
   9   4  12        8.02        6.00      4.46 o
  10   4  12      113.83      116.13      6.25 o
  11   4  12       33.41       32.32      6.14 o
   1   5  12       33.18       55.18      2.18 o
   2   5  12       38.78       46.13      2.17 o
   3   5  12      375.93      376.49      4.86 o
   4   5  12        5.13        2.57      2.22 o
   5   5  12      119.67      117.50      4.56 o
   6   5  12      831.88      781.40     11.87 o
   7   5  12        9.23       12.37      3.46 o
   8   5  12      240.15      216.19      7.22 o
   9   5  12       44.43       46.17      5.00 o
  10   5  12        4.33        5.82      5.88 o
  11   5  12        0.78       -6.42      6.42 o
   0   6  12       21.14       13.62      2.63 o
   1   6  12        0.03        0.49      1.72 o
   2   6  12       58.94       59.89      3.01 o
   3   6  12      151.77      153.36      4.19 o
   4   6  12       16.88       26.92      2.90 o
   5   6  12      178.64      181.11      4.92 o
   6   6  12      142.29      132.20      5.27 o
   7   6  12      115.03      110.29      5.27 o
   8   6  12        3.94        9.08      3.91 o
   9   6  12       47.94       55.49      5.62 o
  10   6  12       11.68       11.73      6.22 o
   1   7  12      111.81      103.71      3.76 o
   2   7  12      208.26      187.11      4.94 o
   3   7  12      913.00      878.73     12.04 o
   4   7  12      273.86      251.35      5.96 o
   5   7  12        1.46        6.54      3.55 o
   6   7  12        7.16        2.31      4.15 o
   7   7  12       14.37       15.20      4.62 o
   8   7  12       15.70       31.72      5.25 o
   9   7  12       32.94       37.21      5.71 o
   0   8  12      464.46      420.55     11.58 o
   1   8  12      190.86      200.88      7.25 o
   2   8  12        0.06        5.53      3.57 o
   3   8  12       41.22       43.07      3.94 o
   4   8  12      157.26      171.17      5.82 o
   5   8  12      250.63      229.28      7.69 o
   6   8  12      122.88      109.75      7.86 o
   7   8  12       83.14       78.02      6.62 o
   8   8  12        0.73       13.15      5.86 o
   1   9  12       53.37       51.42      4.61 o
   2   9  12      264.30      250.50      8.90 o
   3   9  12      169.05      179.63      6.26 o
   4   9  12       91.28       87.18      5.03 o
   5   9  12        3.04        0.92      4.46 o
   6   9  12        4.42        6.22      6.37 o
   7   9  12        5.68        8.81      7.54 o
   0  10  12      251.28      246.53     12.28 o
   1  10  12        0.03       -1.72      4.53 o
   2  10  12       12.01       13.69      5.57 o
   3  10  12        6.37        8.54      4.58 o
   4  10  12       21.73       18.40      6.34 o
   1   1  13     6198.54     6163.18     64.29 o
   2   1  13      287.94      331.63      4.24 o
   3   1  13     2463.72     2446.25     26.95 o
   4   1  13      120.13      138.54      3.04 o
   5   1  13      280.14      260.88      4.52 o
   6   1  13      190.97      207.16      4.42 o
   7   1  13       10.67        7.97      2.50 o
   8   1  13        9.00        4.11      2.71 o
   9   1  13       23.35       21.73      3.25 o
  10   1  13       44.71       61.61      5.03 o
  11   1  13        9.63        5.14      5.74 o
  12   1  13       18.48       15.22      8.40 o
   0   2  13      793.82      667.08     14.98 o
   1   2  13     2670.30     2831.62     32.14 o
   2   2  13      127.29       97.33      2.79 o
   3   2  13      207.46      182.94      3.30 o
   4   2  13       12.22       14.02      1.59 o
   5   2  13     1264.23     1326.19     14.24 o
   6   2  13      886.84      832.03      9.92 o
   7   2  13      978.53      967.48     12.35 o
   8   2  13       95.82      103.56      4.01 o
   9   2  13       46.39       38.75      4.09 o
  10   2  13        4.31        7.89      5.01 o
  11   2  13        0.02        9.21      6.05 o
  12   2  13        1.68       -0.70      7.74 o
   1   3  13       10.12       20.14      2.04 o
   2   3  13       89.74      124.85      3.72 o
   3   3  13     4521.86     4320.57     44.96 o
   4   3  13      588.32      563.52      6.15 o
   5   3  13      306.67      343.52      4.94 o
   6   3  13      132.12      112.63      3.81 o
   7   3  13      622.59      619.83      9.99 o
   8   3  13        6.39        9.01      3.31 o
   9   3  13        0.30        0.23      3.83 o
  10   3  13        3.08       -1.44      5.65 o
  11   3  13        0.52       -0.06      6.11 o
  12   3  13        0.24        1.03      6.78 o
   0   4  13     1034.38     1259.43     16.79 o
   1   4  13      193.02      204.08      3.66 o
   2   4  13       14.71       18.06      1.57 o
   3   4  13       59.17       78.66      2.30 o
   4   4  13      206.56      203.29      3.43 o
   5   4  13      128.75      129.41      3.29 o
   6   4  13      141.91      137.77      4.27 o
   7   4  13      159.14      140.87      5.03 o
   8   4  13       48.68       71.79      4.40 o
   9   4  13      128.75      133.24      6.98 o
  10   4  13      156.72      176.78      9.51 o
  11   4  13       35.97       61.76      8.68 o
   1   5  13     2746.13     2835.06     25.57 o
   2   5  13      231.21      255.01      4.13 o
   3   5  13      962.33      945.79     10.10 o
   4   5  13        7.65       13.88      2.45 o
   5   5  13      186.42      167.25      5.14 o
   6   5  13      189.44      207.91      6.21 o
   7   5  13        5.91       -2.99      3.21 o
   8   5  13      217.18      235.70      7.28 o
   9   5  13       65.02       56.54      6.78 o
  10   5  13        2.05        8.47      5.52 o
  11   5  13        0.31       -5.24      7.49 o
   0   6  13        4.83        2.98      3.43 o
   1   6  13       47.54       45.57      3.00 o
   2   6  13       18.37       20.19      2.31 o
   3   6  13        2.72        6.34      2.84 o
   4   6  13      111.98      123.59      4.72 o
   5   6  13      678.38      646.81      9.82 o
   6   6  13        1.49        4.06      3.48 o
   7   6  13        0.25       -2.37      3.73 o
   8   6  13        0.53        0.86      3.93 o
   9   6  13        1.75        7.70      5.00 o
  10   6  13      112.64      119.31      7.87 o
   1   7  13       25.03       27.46      2.75 o
   2   7  13       11.67       13.85      2.77 o
   3   7  13     1042.72     1041.87     13.75 o
   4   7  13      148.45      156.11      5.10 o
   5   7  13      247.99      221.67      7.55 o
   6   7  13        1.73       -2.13      4.46 o
   7   7  13        0.15        0.97      4.48 o
   8   7  13        0.89       -1.01      4.76 o
   9   7  13        0.73        5.79      8.46 o
   0   8  13      124.50      135.75      7.18 o
   1   8  13       15.45       19.33      4.15 o
   2   8  13       71.33       82.31      6.20 o
   3   8  13      101.45      102.08      4.80 o
   4   8  13       51.03       53.44      4.28 o
   5   8  13       29.52       36.64      5.20 o
   6   8  13       97.75      102.25      6.90 o
   7   8  13        7.73       13.23      5.57 o
   8   8  13       11.04       22.34      7.91 o
   1   9  13       10.31       15.52      4.12 o
   2   9  13       97.95       93.93      5.35 o
   3   9  13        0.02        0.74      3.68 o
   4   9  13       43.55       45.02      4.56 o
   5   9  13       17.70       16.32      4.70 o
   6   9  13       11.36       19.79      7.62 o
   0  10  13      524.25      449.24     15.93 o
   1  10  13       11.44       18.35      4.92 o
   2  10  13        0.06        0.09      4.40 o
   3  10  13      102.62      103.77      6.71 o
   4  10  13       30.14       22.77      4.97 o
   0   0  14        9.00        3.00      1.46 o
   1   0  14     1246.79     1256.77     25.97 o
   2   0  14     3804.37     4062.87     71.52 o
   3   0  14      356.89      448.03     13.47 o
   4   0  14      492.69      452.47     11.25 o
   5   0  14       42.88       49.76      3.65 o
   6   0  14      128.91      131.81      4.43 o
   7   0  14      620.36      649.72     15.23 o
   8   0  14      151.27      158.38      7.15 o
   9   0  14      278.60      319.94     10.33 o
  10   0  14      152.16      146.82      9.92 o
  11   0  14        5.15        2.29      6.83 o
  12   0  14        5.05      -10.71     10.71 o
   1   1  14     6567.88     6497.42     66.10 o
   2   1  14      211.82      153.23      2.92 o
   3   1  14      255.39      228.07      3.63 o
   4   1  14       27.13       55.80      2.33 o
   5   1  14      268.42      302.34      4.92 o
   6   1  14        6.97        7.80      2.13 o
   7   1  14        7.53        9.79      2.54 o
   8   1  14       80.69      100.89      3.87 o
   9   1  14        0.06       -0.50      3.57 o
  10   1  14       10.86        7.91      3.99 o
  11   1  14      145.28      146.02      7.57 o
  12   1  14       37.30       46.10      9.74 o
   0   2  14     2539.00     2589.14     51.03 o
   1   2  14     1163.73     1266.53     15.10 o
   2   2  14      184.17      192.19      3.02 o
   3   2  14     1622.72     1686.90     18.23 o
   4   2  14      108.05      160.14      3.39 o
   5   2  14       77.92       95.04      3.33 o
   6   2  14       39.30       38.40      2.65 o
   7   2  14        0.74        4.19      2.50 o
   8   2  14      126.88      109.32      4.44 o
   9   2  14      128.77      133.69      5.23 o
  10   2  14       14.59       24.97      4.49 o
  11   2  14        7.10        8.74      8.29 o
  12   2  14       85.26       89.74     11.05 o
   1   3  14     7427.41     7858.70     80.66 o
   2   3  14     5978.88     6200.96     53.34 o
   3   3  14       54.39       67.11      2.54 o
   4   3  14        0.01        2.13      1.40 o
   5   3  14        0.06       -0.07      1.76 o
   6   3  14      353.82      335.16      5.54 o
   7   3  14        0.21        3.43      2.98 o
   8   3  14        0.77        0.59      3.09 o
   9   3  14       18.34       16.18      4.67 o
  10   3  14        6.96       -0.69      6.38 o
  11   3  14        7.17       14.61      6.37 o
  12   3  14        0.74       10.15      8.57 o
   0   4  14     8255.86     8707.50    119.07 o
   1   4  14     2649.40     2745.58     24.56 o
   2   4  14      274.32      308.23      4.38 o
   3   4  14      755.65      826.56      9.55 o
   4   4  14        8.41       18.01      1.70 o
   5   4  14        0.64       -2.06      2.06 o
   6   4  14      206.67      178.26      4.93 o
   7   4  14       77.19       93.94      4.75 o
   8   4  14      775.41      756.91     17.76 o
   9   4  14        4.46       11.18      4.60 o
  10   4  14        0.53        5.61      7.05 o
  11   4  14        2.89        2.19      5.40 o
   1   5  14      222.76      280.94      4.42 o
   2   5  14        5.83        5.32      1.88 o
   3   5  14       27.54       39.17      2.46 o
   4   5  14      313.77      297.66      5.70 o
   5   5  14        1.45        2.08      3.22 o
   6   5  14      169.58      190.98      5.62 o
   7   5  14        2.80        2.81      5.08 o
   8   5  14       19.55       25.39      4.38 o
   9   5  14        0.01        4.60      4.40 o
  10   5  14       33.34       26.87      5.82 o
  11   5  14        0.85        2.44      6.65 o
   0   6  14      322.66      323.54      6.55 o
   1   6  14      125.34      115.78      3.01 o
   2   6  14      114.70      114.16      4.00 o
   3   6  14       25.99       30.10      2.76 o
   4   6  14      422.69      408.69      7.38 o
   5   6  14        6.26        8.27      3.09 o
   6   6  14      266.95      251.65      9.26 o
   7   6  14       11.29        9.92      3.81 o
   8   6  14       18.96       28.39      4.65 o
   9   6  14        0.45        5.10      5.81 o
  10   6  14        7.76       23.70      5.96 o
   1   7  14      178.48      184.31      4.75 o
   2   7  14       59.88       57.42      3.69 o
   3   7  14      107.17      110.47      3.90 o
   4   7  14      315.10      329.47      6.75 o
   5   7  14       16.04       26.31      3.89 o
   6   7  14       46.41       53.86      5.68 o
   7   7  14       17.01       30.79      5.67 o
   8   7  14        3.87        9.00      4.77 o
   9   7  14       63.21       70.59      6.39 o
   0   8  14      120.48      106.52      9.81 o
   1   8  14      163.15      162.46      9.09 o
   2   8  14       10.86        7.59      3.70 o
   3   8  14      109.62      111.89      4.88 o
   4   8  14        0.21        0.24      3.45 o
   5   8  14       31.71       30.15      4.92 o
   6   8  14      135.31      154.36      7.64 o
   7   8  14      127.14      147.26     12.27 o
   8   8  14       19.03       23.52      6.15 o
   1   9  14      110.67      111.15      8.69 o
   2   9  14        0.39        2.20      3.93 o
   3   9  14        1.62       -1.31      3.58 o
   4   9  14       16.26       15.06      4.06 o
   5   9  14       38.82       44.37      5.40 o
   6   9  14       22.27       16.67      6.74 o
   0  10  14       56.58       56.72     13.64 o
   1  10  14        9.25       17.85      7.44 o
   2  10  14       15.01       19.44      4.87 o
   3  10  14        3.26       13.54      4.66 o
   4  10  14        4.01        7.56      4.75 o
   1   1  15     5243.03     5240.06     53.45 o
   2   1  15     1479.88     1648.66     19.11 o
   3   1  15      559.20      534.97      6.60 o
   4   1  15      351.97      308.34      5.13 o
   5   1  15      423.97      370.75      6.17 o
   6   1  15        7.24       14.54      2.18 o
   7   1  15       12.21        6.43      2.43 o
   8   1  15       18.11       32.75      3.52 o
   9   1  15        0.13       -3.54      3.54 o
  10   1  15       76.42       75.77      5.24 o
  11   1  15       96.24      110.39      7.04 o
  12   1  15       28.63       23.10      8.74 o
   0   2  15     1889.67     1839.53     29.77 o
   1   2  15     2973.40     3048.06     45.74 o
   2   2  15     1719.90     1695.79     17.05 o
   3   2  15      150.47      187.31      3.92 o
   4   2  15     2932.37     3032.18     37.19 o
   5   2  15      101.49      113.07      3.64 o
   6   2  15       92.77      108.20      3.47 o
   7   2  15      215.62      197.71      4.73 o
   8   2  15      109.29       99.84      5.45 o
   9   2  15      124.35      146.47      7.36 o
  10   2  15        3.71       -4.12      4.94 o
  11   2  15        0.57        2.53      7.33 o
  12   2  15        8.49        9.99     10.98 o
   1   3  15      285.31      319.80      8.64 o
   2   3  15       56.19       91.32      2.16 o
   3   3  15      157.23      156.58      3.62 o
   4   3  15      114.27      107.12      2.67 o
   5   3  15        1.67       -1.73      1.73 o
   6   3  15      226.72      221.02      5.06 o
   7   3  15      197.68      197.69      5.48 o
   8   3  15        1.40        2.01      3.13 o
   9   3  15        9.77        4.85      3.46 o
  10   3  15       68.59       64.38      6.83 o
  11   3  15        3.27        8.38      6.29 o
   0   4  15      112.85      147.93     12.16 o
   1   4  15      444.53      460.41      7.42 o
   2   4  15      181.81      190.14      3.31 o
   3   4  15       52.44       58.46      2.36 o
   4   4  15        3.58        3.79      1.81 o
   5   4  15      122.98      129.33      3.85 o
   6   4  15       20.28       23.32      2.99 o
   7   4  15      417.35      357.55      6.96 o
   8   4  15        1.67       17.77      3.65 o
   9   4  15       39.59       43.54      4.79 o
  10   4  15      139.57      153.73      7.78 o
  11   4  15        2.64        7.11      5.74 o
   1   5  15       15.08       19.63      1.61 o
   2   5  15       13.61       15.45      1.73 o
   3   5  15      148.99      141.67      3.34 o
   4   5  15       70.03       76.69      3.26 o
   5   5  15       25.71       28.75      3.65 o
   6   5  15       34.24       35.86      3.57 o
   7   5  15       80.49       91.87      4.71 o
   8   5  15        3.84        7.08      3.98 o
   9   5  15      256.46      228.82      7.57 o
  10   5  15        2.26        8.54      8.19 o
   0   6  15       59.85       67.46      3.86 o
   1   6  15       45.73       47.60      2.74 o
   2   6  15       44.16       46.04      2.66 o
   3   6  15      546.20      539.97     10.09 o
   4   6  15        0.16        8.31      2.91 o
   5   6  15        4.37        1.67      3.05 o
   6   6  15       60.52       71.94      7.11 o
   7   6  15       33.06       39.84      4.62 o
   8   6  15        3.41        2.98      4.20 o
   9   6  15       16.36       13.70      5.26 o
  10   6  15       45.32       34.59      7.28 o
   1   7  15        8.06        5.44      2.70 o
   2   7  15       46.38       46.29      3.23 o
   3   7  15        0.92        8.88      2.70 o
   4   7  15       64.07       72.52      3.91 o
   5   7  15      418.82      389.91      8.48 o
   6   7  15        0.23       -2.37      5.14 o
   7   7  15        4.15        5.23      5.02 o
   8   7  15        1.66       -4.97      5.24 o
   9   7  15        0.49        6.19      6.22 o
   0   8  15        0.04        4.12      4.58 o
   1   8  15      354.19      344.93      8.16 o
   2   8  15        8.31        2.63      3.68 o
   3   8  15      186.77      188.49      6.04 o
   4   8  15       48.91       50.98      4.26 o
   5   8  15       12.99        1.98      4.30 o
   6   8  15        0.19        5.54      4.99 o
   7   8  15        5.86        8.26      5.42 o
   8   8  15       32.51       34.30      6.44 o
   1   9  15       49.09       50.16      4.76 o
   2   9  15      132.37      136.13      8.61 o
   3   9  15      117.63      123.23      5.39 o
   4   9  15       70.93       70.02      4.78 o
   5   9  15       46.92       37.16      5.11 o
   6   9  15        3.91       13.93      7.07 o
   0  10  15      116.99      132.91      9.63 o
   1  10  15      157.37      155.26      7.33 o
   2  10  15      160.25      163.75      7.47 o
   3  10  15       53.43       63.12      5.47 o
   4  10  15       23.66       21.26      4.96 o
   0   0  16      161.05      182.77      5.23 o
   1   0  16     1524.17     1641.84     22.71 o
   2   0  16     1819.84     1639.43     23.73 o
   3   0  16     2467.30     2467.17     39.51 o
   4   0  16     5136.62     5552.03     87.05 o
   5   0  16      625.84      647.12     12.87 o
   6   0  16      112.66      110.14      7.11 o
   7   0  16      337.06      338.48      9.37 o
   8   0  16      369.86      346.92     10.11 o
   9   0  16        0.05        1.75      4.62 o
  10   0  16       46.69       40.08      7.75 o
  11   0  16      111.85       98.69      9.29 o
  12   0  16       12.75        4.60      7.93 o
   1   1  16     3953.62     4108.69     42.06 o
   2   1  16     1818.47     1949.41     24.43 o
   3   1  16      298.29      318.32      5.23 o
   4   1  16      225.27      205.07      3.76 o
   5   1  16      326.56      310.30      5.61 o
   6   1  16      621.28      610.72     10.46 o
   7   1  16        0.07        3.20      2.79 o
   8   1  16        7.51        3.86      3.02 o
   9   1  16        2.98        0.08      3.67 o
  10   1  16       35.64       31.58      5.27 o
  11   1  16      113.33      113.06      7.11 o
  12   1  16        1.23       -5.92      7.74 o
   0   2  16     4286.41     4652.59     72.96 o
   1   2  16       34.52       40.19      2.10 o
   2   2  16      178.70      186.22      2.99 o
   3   2  16      192.99      185.98      4.41 o
   4   2  16      439.43      510.01      6.91 o
   5   2  16      144.80      148.33      3.96 o
   6   2  16        1.45        0.41      2.10 o
   7   2  16       24.78       12.15      2.85 o
   8   2  16      199.46      182.04      5.41 o
   9   2  16      599.65      610.00     11.62 o
  10   2  16       32.28       34.11      4.83 o
  11   2  16        0.09        1.51      7.69 o
  12   2  16       51.40       61.91     10.02 o
   1   3  16     4620.68     4663.94     52.56 o
   2   3  16     2859.93     3113.04     28.89 o
   3   3  16      220.79      227.57      4.34 o
   4   3  16        6.32        5.22      1.87 o
   5   3  16        1.34        0.70      1.95 o
   6   3  16      656.82      597.16     11.37 o
   7   3  16       49.70       49.00      3.60 o
   8   3  16      151.29      148.17      5.17 o
   9   3  16       11.27        1.36      3.83 o
  10   3  16       15.26       19.89      5.06 o
  11   3  16        1.33        5.48      9.54 o
   0   4  16     9091.79     9113.65    124.58 o
   1   4  16      124.09      114.85      2.28 o
   2   4  16      461.49      449.85      5.49 o
   3   4  16      679.39      752.64      8.85 o
   4   4  16      224.37      217.51      4.64 o
   5   4  16      492.12      473.81      7.33 o
   6   4  16      292.82      286.77      6.45 o
   7   4  16        0.43        0.12      2.91 o
   8   4  16      364.66      351.94      7.68 o
   9   4  16       26.62       26.07      4.46 o
  10   4  16       49.14       61.10      6.17 o
  11   4  16        3.53       -5.42      5.42 o
   1   5  16      120.99      109.02      2.56 o
   2   5  16       14.98       25.46      1.71 o
   3   5  16       31.95       36.30      2.20 o
   4   5  16      209.57      208.76      6.57 o
   5   5  16       34.56       22.58      3.47 o
   6   5  16        1.55        1.05      3.31 o
   7   5  16       98.76      110.79      5.13 o
   8   5  16       54.77       61.01      6.77 o
   9   5  16       25.47       47.62      5.47 o
  10   5  16       23.58       32.71      6.12 o
   0   6  16        4.45        2.87      4.28 o
   1   6  16      795.51      757.70      8.35 o
   2   6  16       54.56       61.68      3.87 o
   3   6  16       79.33       96.46      3.98 o
   4   6  16      621.02      590.90      9.17 o
   5   6  16        7.57        5.89      3.06 o
   6   6  16        4.53        1.11      3.37 o
   7   6  16       42.40       37.56      5.23 o
   8   6  16        0.03       -1.27      5.45 o
   9   6  16        4.11       18.59      4.78 o
  10   6  16       55.50       67.31      7.78 o
   1   7  16        6.04       10.96      2.58 o
   2   7  16      188.12      209.46      6.59 o
   3   7  16      122.40      111.50      4.18 o
   4   7  16       40.82       41.94      3.51 o
   5   7  16        1.06       11.14      3.78 o
   6   7  16       28.51       32.81      4.61 o
   7   7  16        0.06       -4.86      4.86 o
   8   7  16        0.85       -4.07      5.22 o
   9   7  16       23.46       27.30      9.68 o
   0   8  16      403.22      384.58     11.16 o
   1   8  16      152.24      129.26      5.39 o
   2   8  16      229.44      220.64      9.71 o
   3   8  16       27.64       32.98      3.88 o
   4   8  16        8.86       14.53      3.69 o
   5   8  16       56.08       65.65      5.34 o
   6   8  16        3.66       18.50      5.10 o
   7   8  16       60.73       49.39      6.18 o
   8   8  16        2.53       -1.00      5.79 o
   1   9  16       38.85       40.35      4.47 o
   2   9  16      111.16      127.82      5.82 o
   3   9  16       20.03       36.59      4.16 o
   4   9  16        7.41        7.03      3.88 o
   5   9  16       21.10       29.14      7.32 o
   6   9  16        0.29        0.68      5.18 o
   0  10  16       29.96       54.83      7.95 o
   1  10  16       12.20       36.03      7.51 o
   2  10  16        0.32        4.33      4.82 o
   3  10  16        9.65       14.26      4.21 o
   1   1  17     1743.27     1879.46     22.29 o
   2   1  17       93.57       92.07      2.87 o
   3   1  17      563.03      560.15      6.87 o
   4   1  17     1965.15     1977.95     21.25 o
   5   1  17        6.87       13.46      2.25 o
   6   1  17      161.14      141.03      4.25 o
   7   1  17       20.57       30.67      2.62 o
   8   1  17      143.87      143.12      5.55 o
   9   1  17      118.58      118.95      5.56 o
  10   1  17       17.69       23.41      5.21 o
  11   1  17       49.31       57.75      6.15 o
  12   1  17       33.42       30.89      7.15 o
   0   2  17      236.09      314.25      7.09 o
   1   2  17      275.83      251.83      4.69 o
   2   2  17     2186.51     2330.49     23.93 o
   3   2  17       27.78       30.10      2.16 o
   4   2  17      560.03      558.56      7.20 o
   5   2  17       21.50       21.42      2.38 o
   6   2  17      166.73      169.74      4.66 o
   7   2  17       54.59       66.72      3.67 o
   8   2  17      179.86      168.67      6.21 o
   9   2  17      106.89      134.98      8.20 o
  10   2  17      124.43      116.18      6.48 o
  11   2  17       14.48        4.76      6.66 o
  12   2  17        1.91       19.12      8.49 o
   1   3  17      155.78      164.38      3.80 o
   2   3  17       52.45       69.18      2.19 o
   3   3  17      346.78      352.84      5.17 o
   4   3  17       19.48       13.13      2.07 o
   5   3  17        0.08       -1.35      1.91 o
   6   3  17      234.26      240.29      5.96 o
   7   3  17       36.19       48.06      3.63 o
   8   3  17       73.41       69.97      4.68 o
   9   3  17        0.06        3.44      3.99 o
  10   3  17       95.59       98.44      6.72 o
  11   3  17       22.62       26.16      8.44 o
   0   4  17      707.20      778.72     12.80 o
   1   4  17      268.46      250.46      3.39 o
   2   4  17      370.12      374.26      4.88 o
   3   4  17      111.97      113.86      3.01 o
   4   4  17      302.39      330.43      4.90 o
   5   4  17       25.65       29.60      3.17 o
   6   4  17       54.93       45.09      3.61 o
   7   4  17       47.03       48.22      3.77 o
   8   4  17        1.54        2.87      3.22 o
   9   4  17        2.79        2.91      4.17 o
  10   4  17       81.76       81.76     12.43 o
  11   4  17        7.18       16.76      6.06 o
   1   5  17      123.20      149.41      2.98 o
   2   5  17      127.93      165.20      3.05 o
   3   5  17      355.86      354.23      5.50 o
   4   5  17        1.16        2.31      2.23 o
   5   5  17       56.93       54.52      3.64 o
   6   5  17      251.17      209.95      6.42 o
   7   5  17       16.68       13.79      3.90 o
   8   5  17       19.09       20.69      4.68 o
   9   5  17      168.24      179.43      7.95 o
  10   5  17        0.06       -3.17      5.54 o
   0   6  17       48.65       52.33      3.26 o
   1   6  17      353.62      365.30      5.47 o
   2   6  17      389.91      392.72      6.09 o
   3   6  17      293.11      292.28      5.83 o
   4   6  17      166.25      171.04      5.02 o
   5   6  17        1.56       -1.38      3.31 o
   6   6  17       74.96       80.87      4.86 o
   7   6  17      155.20      177.79      7.33 o
   8   6  17       14.57       22.43      5.89 o
   9   6  17       54.64       64.33      6.47 o
  10   6  17       70.19       97.00      8.32 o
   1   7  17      116.74      114.18      3.81 o
   2   7  17      586.24      552.28     10.35 o
   3   7  17       52.99       56.08      3.53 o
   4   7  17        0.72        1.44      3.46 o
   5   7  17       16.33       15.44      3.75 o
   6   7  17        3.05        6.12      4.15 o
   7   7  17        1.34        0.72      5.43 o
   8   7  17       29.34       26.75      5.99 o
   9   7  17        8.44        5.44      6.23 o
   0   8  17      329.85      341.03     12.87 o
   1   8  17       13.23       17.64      3.85 o
   2   8  17      242.22      239.97      6.95 o
   3   8  17       23.35       25.05      3.64 o
   4   8  17        0.15       -0.54      3.27 o
   5   8  17       33.98       32.36      4.71 o
   6   8  17       29.17       37.65      5.90 o
   7   8  17       43.15       34.67     11.70 o
   1   9  17       24.00       26.99      4.32 o
   2   9  17       31.56       36.27      4.48 o
   3   9  17       96.27      111.56      5.29 o
   4   9  17       13.56        4.47      3.80 o
   5   9  17       44.60       47.38      5.37 o
   6   9  17        0.18        4.03      5.49 o
   0  10  17      238.51      230.78     12.20 o
   1  10  17       54.23       69.22      5.57 o
   2  10  17       75.63       70.27      5.58 o
   3  10  17        8.20        5.03      4.16 o
   0   0  18      895.31     1267.04     25.39 o
   1   0  18        0.04        4.93      1.57 o
   2   0  18       59.47       67.76      2.53 o
   3   0  18     1722.87     1730.76     39.52 o
   4   0  18      387.91      378.08      8.38 o
   5   0  18      343.28      291.44      9.51 o
   6   0  18      368.39      328.58     12.35 o
   7   0  18      468.02      465.04     11.30 o
   8   0  18      194.74      178.41      7.65 o
   9   0  18      132.83      121.09      9.03 o
  10   0  18       96.88      103.52     16.46 o
  11   0  18       42.28       43.45     10.66 o
  12   0  18        1.99       15.27      8.46 o
   1   1  18     1524.99     1801.08     18.97 o
   2   1  18      491.43      544.39      7.27 o
   3   1  18      304.51      392.49      5.31 o
   4   1  18      597.30      681.25      8.44 o
   5   1  18      489.35      502.85      7.67 o
   6   1  18      259.07      273.68      5.65 o
   7   1  18      165.86      169.97      4.93 o
   8   1  18        0.66        4.14      3.42 o
   9   1  18        4.13        6.06      5.08 o
  10   1  18       47.62       47.49      5.46 o
  11   1  18        0.07        1.04      5.03 o
  12   1  18        3.15       -1.01      6.35 o
   0   2  18     3360.81     3575.96     56.41 o
   1   2  18     2538.20     2798.74     34.72 o
   2   2  18     1262.90     1504.46     15.35 o
   3   2  18      186.56      233.85      4.51 o
   4   2  18       96.23       77.02      2.88 o
   5   2  18        0.30        0.74      2.04 o
   6   2  18      133.25      129.30      4.76 o
   7   2  18      223.23      205.31     10.17 o
   8   2  18      301.31      274.02      7.29 o
   9   2  18      201.47      202.79      6.96 o
  10   2  18        0.11        2.70      4.65 o
  11   2  18       28.06       36.71      8.01 o
   1   3  18      235.66      219.13      4.30 o
   2   3  18       15.62       20.26      1.46 o
   3   3  18      274.83      239.13      3.96 o
   4   3  18       42.96       32.16      2.19 o
   5   3  18      112.26      106.73      4.16 o
   6   3  18      391.53      401.19      7.62 o
   7   3  18       10.17       10.89      3.26 o
   8   3  18       26.66       27.49      4.05 o
   9   3  18      158.82      162.04      7.58 o
  10   3  18        4.36        3.20      4.37 o
  11   3  18        0.24       -3.13      7.63 o
   0   4  18      983.60     1026.62     16.16 o
   1   4  18       50.99       65.44      1.98 o
   2   4  18     1634.62     1600.58     15.69 o
   3   4  18      200.17      168.29      3.65 o
   4   4  18        0.40        1.09      1.63 o
   5   4  18      326.27      338.11      6.82 o
   6   4  18       54.71       42.22      3.51 o
   7   4  18       13.19       17.43      3.40 o
   8   4  18        4.14        7.55      3.17 o
   9   4  18        0.09       -4.02      4.02 o
  10   4  18        2.79       -2.05      5.24 o
  11   4  18       41.37       40.59      7.59 o
   1   5  18      482.92      510.97      5.98 o
   2   5  18      225.90      246.14      4.05 o
   3   5  18        0.18       13.40      2.32 o
   4   5  18      310.78      287.38      5.72 o
   5   5  18        0.02       -2.84      2.84 o
   6   5  18       10.06        9.89      3.62 o
   7   5  18        1.85        0.90      3.66 o
   8   5  18       32.89       24.50      4.37 o
   9   5  18        7.65       21.23      5.19 o
  10   5  18        2.58       -5.50      5.50 o
   0   6  18      199.16      179.50      5.05 o
   1   6  18      568.41      563.11      7.16 o
   2   6  18       87.76       89.38      3.05 o
   3   6  18       67.49       76.61      4.44 o
   4   6  18       73.03       83.10      4.12 o
   5   6  18        0.23       -2.87      2.87 o
   6   6  18        2.21        0.94      3.58 o
   7   6  18      107.45      103.85      6.47 o
   8   6  18        0.00        3.62      4.82 o
   9   6  18        1.03       11.39      5.47 o
   1   7  18      187.12      187.92      4.67 o
   2   7  18       86.37      100.12      3.94 o
   3   7  18        6.33       10.12      2.95 o
   4   7  18       21.39       16.54      3.40 o
   5   7  18       15.14       17.67      4.45 o
   6   7  18        0.75        0.42      4.04 o
   7   7  18        5.09        0.85      4.38 o
   8   7  18      103.18      110.95      8.23 o
   0   8  18      274.06      265.37      9.42 o
   1   8  18       18.94       27.01      3.77 o
   2   8  18        7.46        8.46      3.62 o
   3   8  18       82.32       77.59      4.36 o
   4   8  18        5.18       -2.19      3.31 o
   5   8  18       26.70       30.31      4.75 o
   6   8  18       14.09       20.96      5.44 o
   7   8  18        6.41        7.69      5.59 o
   1   9  18       47.18       43.88      4.55 o
   2   9  18        0.17        9.17      3.98 o
   3   9  18       16.25       20.53      3.87 o
   4   9  18        1.79       -1.27      3.90 o
   5   9  18        0.03        2.70      4.78 o
   6   9  18        1.23       -6.68      6.68 o
   0  10  18       19.93       35.17      7.60 o
   1  10  18        1.80        5.18      4.47 o
   2  10  18        2.92        4.30      4.45 o
   3  10  18       15.25       14.06      6.13 o
   1   1  19      920.71      947.94     12.82 o
   2   1  19      961.74     1035.64     13.80 o
   3   1  19     1569.70     1449.71     15.73 o
   4   1  19      175.19      174.08      4.44 o
   5   1  19      584.75      579.45      8.49 o
   6   1  19      105.08      113.38      3.90 o
   7   1  19      253.95      249.63      6.61 o
   8   1  19       81.22       77.67      4.62 o
   9   1  19       70.58       90.86      5.92 o
  10   1  19        0.69        1.43      4.53 o
  11   1  19        4.85        7.39      5.22 o
   0   2  19      107.42       85.64      5.03 o
   1   2  19      211.14      263.25      4.93 o
   2   2  19       52.92       66.85      1.92 o
   3   2  19      232.13      215.89      7.14 o
   4   2  19      483.08      477.32      6.73 o
   5   2  19      585.03      541.54      8.09 o
   6   2  19       67.31       87.42      4.29 o
   7   2  19       93.35      101.92      4.82 o
   8   2  19        1.18        8.62      3.60 o
   9   2  19        9.96       14.72      4.08 o
  10   2  19       56.35       48.98      5.67 o
  11   2  19       14.23       19.63      8.01 o
   1   3  19       85.33       73.33      3.43 o
   2   3  19      761.72      778.10      8.70 o
   3   3  19       12.56       18.21      1.76 o
   4   3  19       21.83       25.21      2.67 o
   5   3  19      182.39      210.25      6.10 o
   6   3  19       54.37       83.84      6.85 o
   7   3  19       16.82       11.72      3.36 o
   8   3  19       42.13       24.45      4.07 o
   9   3  19       34.42       43.97      4.65 o
  10   3  19        2.77       -3.28      4.75 o
  11   3  19        7.51        2.09      7.93 o
   0   4  19     3264.69     3364.44     47.53 o
   1   4  19      271.57      297.30      4.79 o
   2   4  19      253.74      250.40      4.28 o
   3   4  19       21.97       20.33      2.01 o
   4   4  19      632.32      625.35      9.47 o
   5   4  19      574.59      585.19      9.38 o
   6   4  19       29.00       18.11      3.25 o
   7   4  19        9.30        7.75      3.33 o
   8   4  19       67.88       65.96      4.45 o
   9   4  19       52.03       54.04      5.85 o
  10   4  19        6.80        4.08      6.78 o
  11   4  19        2.62        3.81      9.73 o
   1   5  19        9.71        3.85      1.58 o
   2   5  19     1349.88     1313.73     14.16 o
   3   5  19     2685.46     2582.81     28.25 o
   4   5  19       29.48       23.24      2.56 o
   5   5  19       28.50       29.04      3.33 o
   6   5  19      212.28      238.61      6.21 o
   7   5  19       43.04       51.90      5.49 o
   8   5  19       13.08       20.98      4.36 o
   9   5  19       38.09       33.38      5.48 o
  10   5  19        5.95       -2.65      5.85 o
   0   6  19     1042.55      941.19     13.95 o
   1   6  19      338.64      316.20      5.00 o
   2   6  19      892.04      820.91      9.60 o
   3   6  19        0.09        2.00      2.61 o
   4   6  19       16.32       17.38      3.20 o
   5   6  19        0.09       -3.20      3.20 o
   6   6  19       27.68       30.55      6.13 o
   7   6  19      136.43      122.61      6.62 o
   8   6  19        0.22        1.05      4.95 o
   9   6  19       92.68       95.42      7.00 o
   1   7  19      156.13      152.29      4.59 o
   2   7  19        0.05        3.66      2.72 o
   3   7  19      342.43      299.85      6.25 o
   4   7  19        9.08       -0.49      3.15 o
   5   7  19       37.08       42.52      4.80 o
   6   7  19       10.79       12.53      4.32 o
   7   7  19       18.52       28.81      7.14 o
   8   7  19       12.41       16.45      5.83 o
   0   8  19        1.05        3.37      4.61 o
   1   8  19      156.98      162.83      5.03 o
   2   8  19       19.96       21.29      3.85 o
   3   8  19       12.92       19.03      3.53 o
   4   8  19        3.55       -1.20      3.92 o
   5   8  19        3.98        3.81      4.33 o
   6   8  19       37.81       50.29      5.92 o
   7   8  19       24.04       22.80      5.97 o
   1   9  19        0.82       -3.60      3.60 o
   2   9  19       33.12       32.81      4.42 o
   3   9  19        1.06        1.58      3.55 o
   4   9  19       13.11       12.77      4.04 o
   5   9  19        3.31        9.61      4.82 o
   0  10  19      220.03      257.48     12.37 o
   1  10  19        0.13       -0.68      4.35 o
   2  10  19        1.30       -1.44      4.28 o
   0   0  20    12527.55    13550.49    355.83 o
   1   0  20      504.44      488.61     12.82 o
   2   0  20      424.81      479.70      8.24 o
   3   0  20     2901.07     2840.51     45.32 o
   4   0  20       38.46       40.18      4.89 o
   5   0  20      354.02      387.02      9.16 o
   6   0  20     1326.74     1285.14     23.19 o
   7   0  20        0.09       -0.39      3.91 o
   8   0  20      329.21      274.70     11.96 o
   9   0  20       34.72       36.26      7.18 o
  10   0  20      250.20      222.36     11.60 o
  11   0  20        0.12       -6.62      6.62 o
   1   1  20     2186.99     2364.72     23.06 o
   2   1  20     1120.01     1312.23     17.11 o
   3   1  20      880.59      918.09     13.45 o
   4   1  20     1245.56     1214.42     13.73 o
   5   1  20        5.79        9.54      2.22 o
   6   1  20      647.26      623.98     12.49 o
   7   1  20       79.51       86.87      4.41 o
   8   1  20       77.61       62.04      4.42 o
   9   1  20       13.43       11.35      6.37 o
  10   1  20      122.65      125.41      6.92 o
  11   1  20        2.00       -0.89      5.07 o
   0   2  20      115.45      145.85      4.61 o
   1   2  20       75.24       69.69      2.12 o
   2   2  20      673.15      665.29      7.51 o
   3   2  20      227.61      262.68      4.36 o
   4   2  20      100.98       94.94      2.98 o
   5   2  20       29.44       23.98      2.61 o
   6   2  20       81.35       81.31      4.17 o
   7   2  20        2.04        5.95      3.33 o
   8   2  20      460.89      428.45      9.20 o
   9   2  20       47.32       51.15      7.96 o
  10   2  20        0.36       -4.54      4.54 o
  11   2  20       26.01       45.53      6.82 o
   1   3  20     1398.35     1369.22     16.75 o
   2   3  20       11.66       11.76      1.62 o
   3   3  20       35.97       27.46      1.95 o
   4   3  20      168.90      134.63      5.05 o
   5   3  20      111.48      119.26      4.21 o
   6   3  20      878.05      820.93     12.13 o
   7   3  20      301.90      295.03      6.80 o
   8   3  20       25.75       21.04      3.99 o
   9   3  20      253.77      255.48      7.69 o
  10   3  20        0.37       -4.84      4.84 o
  11   3  20       75.43       80.47     10.27 o
   0   4  20      485.34      434.99      8.31 o
   1   4  20      384.43      380.34      6.54 o
   2   4  20      359.55      377.59      5.36 o
   3   4  20       13.02       22.29      2.61 o
   4   4  20      573.37      529.46      9.46 o
   5   4  20      378.37      336.95      6.85 o
   6   4  20       71.53       91.41      4.29 o
   7   4  20      114.65      113.57      6.04 o
   8   4  20        5.52        3.78      3.59 o
   9   4  20       16.85        6.13      4.00 o
  10   4  20       17.98       13.75      6.52 o
   1   5  20      405.18      411.01      5.21 o
   2   5  20     1782.83     1729.03     16.45 o
   3   5  20       11.40       30.15      2.48 o
   4   5  20       18.85       22.17      2.53 o
   5   5  20       97.08      117.17      4.48 o
   6   5  20        0.10       -3.05      3.05 o
   7   5  20       63.75       59.54      6.68 o
   8   5  20        6.38        5.10      4.18 o
   9   5  20        0.46       -0.78      4.85 o
  10   5  20       16.89       23.14      5.96 o
   0   6  20      329.39      331.25      7.79 o
   1   6  20      165.37      164.63      3.70 o
   2   6  20       71.53       87.10      3.01 o
   3   6  20       95.54       98.73      3.81 o
   4   6  20      459.91      433.04      7.75 o
   5   6  20       21.39       25.80      3.70 o
   6   6  20       20.86       22.08      4.00 o
   7   6  20       48.91       50.10      5.59 o
   8   6  20        0.92        1.51      4.80 o
   9   6  20        1.72       14.17      5.66 o
   1   7  20        0.00       -2.40      2.40 o
   2   7  20       29.21       25.23      3.01 o
   3   7  20       44.88       41.19      3.36 o
   4   7  20        0.15        4.29      3.16 o
   5   7  20        0.56       -3.65      3.65 o
   6   7  20        7.80        9.73      4.28 o
   7   7  20        7.33       -2.08      4.48 o
   8   7  20      177.69      216.39      9.51 o
   0   8  20       57.02       52.36      4.92 o
   1   8  20       37.02       44.03      3.54 o
   2   8  20      101.75       97.35      4.56 o
   3   8  20       30.19       30.31      3.96 o
   4   8  20        0.01        9.19      4.08 o
   5   8  20        9.69       11.51      4.47 o
   6   8  20       12.84       25.77      5.49 o
   7   8  20        2.31       -5.07      6.50 o
   1   9  20        9.30       10.77      4.02 o
   2   9  20      146.51      166.27      6.87 o
   3   9  20        1.05        6.03      3.76 o
   4   9  20        2.08        6.36      4.54 o
   5   9  20       52.80       43.28      5.54 o
   0  10  20      150.90      172.29     10.48 o
   1  10  20        0.19        0.96      4.39 o
   2  10  20        0.04       -4.06      4.37 o
   1   1  21        4.49        5.77      1.60 o
   2   1  21      112.50      122.83      3.10 o
   3   1  21        5.85       11.26      1.77 o
   4   1  21       51.39       36.95      2.12 o
   5   1  21       61.30       64.94      4.17 o
   6   1  21      188.24      166.81      5.81 o
   7   1  21        0.07        0.93      4.18 o
   8   1  21       14.23        4.69      4.13 o
   9   1  21       43.40       47.43      5.25 o
  10   1  21        3.25        2.55      4.73 o
  11   1  21        0.10       -4.92      4.92 o
   0   2  21     4403.86     4522.00     69.00 o
   1   2  21        0.00       -1.33      1.33 o
   2   2  21      490.25      500.74      6.04 o
   3   2  21      304.34      295.08      4.74 o
   4   2  21       97.94       99.95      3.09 o
   5   2  21      183.62      181.02      5.30 o
   6   2  21       56.34       60.88      3.90 o
   7   2  21      129.34      137.68      5.33 o
   8   2  21       34.31       46.29      4.26 o
   9   2  21       85.34       90.07      6.08 o
  10   2  21        2.35        1.33      4.79 o
  11   2  21       34.52       48.45      6.15 o
   1   3  21      489.84      425.11      6.68 o
   2   3  21       41.87       49.67      2.81 o
   3   3  21       81.62       87.49      2.66 o
   4   3  21     1259.00     1213.33     15.62 o
   5   3  21     1125.55     1076.78     16.22 o
   6   3  21       11.12       13.46      3.38 o
   7   3  21      129.24      143.83      5.13 o
   8   3  21        0.10        3.59      3.46 o
   9   3  21       22.03       32.18      5.11 o
  10   3  21        5.23        4.79      4.89 o
  11   3  21       27.24       31.91     16.54 o
   0   4  21      220.36      225.07      8.21 o
   1   4  21      693.32      625.22      9.16 o
   2   4  21        7.40       11.25      1.84 o
   3   4  21      135.12      127.04      3.43 o
   4   4  21      384.40      365.80      7.00 o
   5   4  21       70.33       66.36      3.80 o
   6   4  21      414.31      397.56      7.82 o
   7   4  21        1.28        5.34      3.28 o
   8   4  21        7.76        6.59      3.66 o
   9   4  21        3.78        2.18      3.89 o
  10   4  21        5.08        3.49      6.49 o
   1   5  21        0.40        5.28      1.58 o
   2   5  21     1163.84     1098.52     11.25 o
   3   5  21      715.48      712.02     10.61 o
   4   5  21      207.45      200.63      4.47 o
   5   5  21        0.96       -1.37      3.36 o
   6   5  21       69.69       66.72      4.15 o
   7   5  21       19.41       23.79      3.79 o
   8   5  21        0.37       -4.02      4.02 o
   9   5  21        7.55        8.88      5.39 o
  10   5  21       11.51       17.48      6.79 o
   0   6  21     1358.70     1288.97     18.14 o
   1   6  21      151.12      142.02      4.07 o
   2   6  21        0.00        5.18      2.04 o
   3   6  21       22.97       33.85      3.53 o
   4   6  21      100.11      117.45      4.51 o
   5   6  21        9.56       10.96      3.65 o
   6   6  21       19.91       24.88      4.22 o
   7   6  21       43.38       34.13      5.11 o
   8   6  21       20.36       28.77      5.59 o
   9   6  21      119.78      127.21      7.82 o
   1   7  21       82.52       89.53      3.55 o
   2   7  21       64.39       75.69      3.61 o
   3   7  21       60.38       62.27      3.66 o
   4   7  21       16.52       13.77      3.39 o
   5   7  21        0.81       -1.54      3.46 o
   6   7  21       61.67       55.71      5.32 o
   7   7  21        0.10        1.11      5.09 o
   8   7  21        9.81       19.87      6.20 o
   0   8  21        1.29        9.73      3.99 o
   1   8  21       23.01       27.68      3.31 o
   2   8  21       35.58       43.96      4.78 o
   3   8  21        0.68        1.75      3.10 o
   4   8  21      136.42      141.82      6.43 o
   5   8  21       11.96       16.46      4.66 o
   6   8  21        2.35        1.36      5.27 o
   7   8  21       23.64       26.48      6.06 o
   1   9  21       12.58       18.16      4.11 o
   2   9  21       62.26       79.67      5.13 o
   3   9  21       42.25       47.49      4.34 o
   4   9  21        0.63        6.13      4.51 o
   5   9  21       37.65       54.37      5.86 o
   0  10  21        5.69       19.70      6.96 o
   1  10  21        1.73        3.94      4.33 o
   0   0  22      465.95      486.74     24.40 o
   1   0  22       75.17       70.73      3.10 o
   2   0  22     3235.46     3319.53     52.41 o
   3   0  22      190.47      184.59      6.26 o
   4   0  22        3.49        0.61      2.61 o
   5   0  22      143.66      136.79      5.84 o
   6   0  22       16.32       17.07      5.22 o
   7   0  22      308.75      299.95     11.69 o
   8   0  22       47.31       53.02      7.13 o
   9   0  22      318.66      293.31     21.13 o
  10   0  22      187.52      195.47     11.60 o
  11   0  22      103.93      107.85     10.10 o
   1   1  22      156.85      144.54      4.80 o
   2   1  22        0.95        1.59      0.72 o
   3   1  22       31.09       44.27      2.90 o
   4   1  22      479.42      529.03      7.01 o
   5   1  22      213.75      227.40      5.68 o
   6   1  22       28.53       32.93      3.37 o
   7   1  22      661.33      624.80     12.51 o
   8   1  22       29.93       23.96      4.96 o
   9   1  22       98.71      107.42      6.20 o
  10   1  22       70.82       69.72      6.04 o
  11   1  22        0.02       -4.90      4.90 o
   0   2  22      166.66      183.60      6.76 o
   1   2  22       12.04       10.06      1.50 o
   2   2  22     2272.02     2190.73     23.47 o
   3   2  22        5.81        8.54      1.61 o
   4   2  22       19.34       11.58      2.02 o
   5   2  22       65.53       80.23      3.91 o
   6   2  22      216.57      228.05      6.97 o
   7   2  22        1.45        1.36      3.34 o
   8   2  22      103.64      108.04      5.94 o
   9   2  22        2.91        3.92      4.40 o
  10   2  22       24.85       35.72      5.57 o
  11   2  22        1.80        1.72      5.17 o
   1   3  22      159.18      176.06      4.17 o
   2   3  22      198.78      184.43      5.11 o
   3   3  22        1.56        3.75      1.76 o
   4   3  22      152.27      165.48      4.72 o
   5   3  22       88.89       87.87      3.93 o
   6   3  22        1.18        3.57      3.00 o
   7   3  22       78.58       82.63      4.36 o
   8   3  22        8.51        8.13      3.62 o
   9   3  22      173.81      169.94      6.78 o
  10   3  22       17.73       20.29      5.34 o
  11   3  22      125.49      130.63      9.46 o
   0   4  22        3.72       -1.09      2.63 o
   1   4  22      379.65      367.01      6.47 o
   2   4  22       10.10       12.79      2.09 o
   3   4  22      116.68      106.55      3.16 o
   4   4  22       33.55       46.93      3.33 o
   5   4  22       84.31       76.60      4.10 o
   6   4  22      366.23      366.06      7.59 o
   7   4  22      338.09      319.45     10.03 o
   8   4  22        0.11        3.05      3.57 o
   9   4  22       97.00       97.31      6.06 o
  10   4  22       72.18       92.98     14.09 o
   1   5  22      882.74      907.73      9.33 o
   2   5  22      447.27      446.66      5.67 o
   3   5  22      218.40      216.04      6.87 o
   4   5  22      269.52      261.62      5.02 o
   5   5  22       78.48       73.20      4.14 o
   6   5  22      107.65      109.56      4.82 o
   7   5  22      227.17      221.95      6.46 o
   8   5  22        1.88        0.70      4.09 o
   9   5  22        4.52        1.90      5.03 o
  10   5  22        2.77       -2.41      6.35 o
   0   6  22     1424.87     1311.21     18.40 o
   1   6  22       42.12       58.90      3.21 o
   2   6  22       62.17       62.89      2.72 o
   3   6  22      254.25      205.39      5.73 o
   4   6  22      552.84      528.92      8.86 o
   5   6  22       34.73       33.03      4.10 o
   6   6  22       29.61       32.03      4.24 o
   7   6  22       27.79       24.07      5.11 o
   8   6  22       18.38       24.92      5.43 o
   9   6  22       77.25       88.42      8.88 o
   1   7  22      168.26      176.03      4.52 o
   2   7  22      551.90      521.61     12.28 o
   3   7  22       54.23       65.31      3.70 o
   4   7  22        2.45        1.18      3.21 o
   5   7  22        0.28        4.00      3.67 o
   6   7  22       10.20        2.26      4.30 o
   7   7  22      107.41      126.88      6.78 o
   8   7  22       14.58       29.33      6.12 o
   0   8  22      254.87      239.59      7.81 o
   1   8  22       85.40       92.88      4.12 o
   2   8  22        5.34        8.55      3.26 o
   3   8  22        0.48        4.31      3.91 o
   4   8  22       23.13       28.31      4.77 o
   5   8  22        0.85       -4.60      4.60 o
   6   8  22        6.22        8.14      5.66 o
   1   9  22       19.03       30.94      6.61 o
   2   9  22       44.54       54.38      4.77 o
   3   9  22       27.17       31.81      4.21 o
   4   9  22        0.07       -2.22      4.42 o
   1   1  23       64.88       77.09      2.41 o
   2   1  23        0.81        2.42      1.28 o
   3   1  23      164.87      167.88      3.80 o
   4   1  23        1.19        0.66      2.03 o
   5   1  23        0.17       -0.64      2.80 o
   6   1  23      607.46      583.08     10.11 o
   7   1  23      291.52      292.08      8.11 o
   8   1  23       88.25       86.97      5.59 o
   9   1  23      125.19      126.78      6.77 o
  10   1  23       16.98       14.91      5.30 o
  11   1  23        2.89        5.20      5.25 o
   0   2  23      265.34      289.46      8.65 o
   1   2  23      311.93      350.12      5.48 o
   2   2  23      122.52      123.49      2.91 o
   3   2  23      279.13      306.39      5.41 o
   4   2  23       39.71       35.70      2.73 o
   5   2  23     1988.40     1917.28     25.61 o
   6   2  23      219.36      223.06      6.23 o
   7   2  23       26.93       31.75      3.79 o
   8   2  23        0.54       -0.61      4.11 o
   9   2  23       63.91       53.17      5.54 o
  10   2  23        0.22       -4.59      4.77 o
  11   2  23        0.02       -4.23      5.21 o
   1   3  23      845.21      870.30     11.56 o
   2   3  23       97.53       83.20      3.06 o
   3   3  23      534.16      530.34      6.74 o
   4   3  23      559.67      503.09      8.20 o
   5   3  23      275.41      246.95      6.18 o
   6   3  23        0.82        5.63      3.08 o
   7   3  23      479.72      455.06      8.69 o
   8   3  23       16.88       17.25      4.14 o
   9   3  23        6.73        4.61      4.10 o
  10   3  23       35.11       29.84      5.24 o
   0   4  23      117.71      115.63      3.90 o
   1   4  23      505.55      470.66      7.59 o
   2   4  23      271.41      281.90      4.59 o
   3   4  23       74.02       85.24      2.98 o
   4   4  23      863.24      894.64     12.60 o
   5   4  23      166.78      171.99      5.12 o
   6   4  23      442.66      427.23      8.19 o
   7   4  23      210.72      232.66      6.56 o
   8   4  23       29.19       38.33      4.26 o
   9   4  23        0.19        0.91      4.29 o
  10   4  23        0.82        1.68      5.39 o
   1   5  23      475.17      448.36      5.45 o
   2   5  23      116.35      117.38      3.30 o
   3   5  23      511.80      450.72      7.80 o
   4   5  23       83.35       81.61      3.19 o
   5   5  23      633.24      608.27     10.02 o
   6   5  23       28.96       31.15      3.80 o
   7   5  23        1.14        2.87      3.63 o
   8   5  23        1.70       -0.84      3.81 o
   9   5  23       59.92       67.22      7.92 o
   0   6  23       29.09       58.25      3.12 o
   1   6  23      275.19      248.91      5.64 o
   2   6  23        5.46        8.81      1.87 o
   3   6  23      121.03      130.23      4.39 o
   4   6  23      151.85      149.12      4.59 o
   5   6  23        8.00        2.90      3.44 o
   6   6  23       17.69       28.60      4.19 o
   7   6  23      154.82      145.20      7.19 o
   8   6  23       96.78      109.75      7.12 o
   9   6  23        5.23       10.86      8.19 o
   1   7  23        1.18       -1.92      2.46 o
   2   7  23       14.78       28.16      3.03 o
   3   7  23        4.67        6.46      3.39 o
   4   7  23        0.43        1.25      3.28 o
   5   7  23       12.36       16.72      4.02 o
   6   7  23        1.51        3.14      4.36 o
   7   7  23        4.10       14.78      4.82 o
   8   7  23        5.07        4.04      5.85 o
   0   8  23        1.05        5.16      3.90 o
   1   8  23       36.44       47.79      3.38 o
   2   8  23        1.25        0.03      3.08 o
   3   8  23        2.29        3.27      3.63 o
   4   8  23      151.19      159.13      6.11 o
   5   8  23        9.53        6.10      4.57 o
   6   8  23        1.22        5.34      5.43 o
   1   9  23        0.60        0.63      4.79 o
   2   9  23       19.57       24.60      4.31 o
   3   9  23        2.01        2.63      3.62 o
   4   9  23        1.15        1.12      4.67 o
   0   0  24      495.31      444.83     10.85 o
   1   0  24        0.12        2.25      4.03 o
   2   0  24      623.03      764.73     11.86 o
   3   0  24      108.48      112.12      4.85 o
   4   0  24      396.43      374.16      8.62 o
   5   0  24       12.34        8.52      6.18 o
   6   0  24      865.61      906.66     22.36 o
   7   0  24      446.01      490.36     15.41 o
   8   0  24       34.83       34.14      6.96 o
   9   0  24       46.80       42.27     10.44 o
  10   0  24      121.55      105.59      9.70 o
  11   0  24       29.25       36.48      8.53 o
   1   1  24      291.53      282.77      4.65 o
   2   1  24      224.77      209.46      5.20 o
   3   1  24       21.89       18.91      2.03 o
   4   1  24      180.37      192.47      4.49 o
   5   1  24        7.73        0.05      2.69 o
   6   1  24        0.00        2.28      3.52 o
   7   1  24      154.31      150.02      6.27 o
   8   1  24      584.44      541.08     12.74 o
   9   1  24       20.73       39.17      5.49 o
  10   1  24        1.87        5.42      4.86 o
  11   1  24        5.10       -2.32      5.32 o
   0   2  24       35.06       56.61      2.54 o
   1   2  24      175.89      141.20      2.63 o
   2   2  24        1.03        2.79      1.55 o
   3   2  24       31.61       40.04      1.98 o
   4   2  24      257.03      240.13      5.35 o
   5   2  24       86.53      101.82      3.95 o
   6   2  24       61.63       70.33      4.19 o
   7   2  24       62.24       76.88      5.16 o
   8   2  24       15.67       19.87      4.63 o
   9   2  24      107.07       86.31      6.15 o
  10   2  24       21.15       12.66      5.08 o
  11   2  24       14.39       19.16      5.84 o
   1   3  24      129.49      144.88      4.20 o
   2   3  24        0.06        0.01      1.85 o
   3   3  24     1136.85     1084.14     14.25 o
   4   3  24      102.17      117.60      4.04 o
   5   3  24      108.08      107.06      4.23 o
   6   3  24        4.53        8.19      3.12 o
   7   3  24        0.02        2.64      3.28 o
   8   3  24        0.96        0.19      3.88 o
   9   3  24       52.24       46.26      6.81 o
  10   3  24       10.87       14.09      4.92 o
   0   4  24       17.78        9.57      4.22 o
   1   4  24      659.65      584.90     10.95 o
   2   4  24       62.79       72.30      2.87 o
   3   4  24      394.95      382.83      7.87 o
   4   4  24       70.04       73.08      3.67 o
   5   4  24      480.65      452.48      8.27 o
   6   4  24      361.30      349.45      7.44 o
   7   4  24      132.17      147.26      5.45 o
   8   4  24      172.78      182.09      6.79 o
   9   4  24       24.56       18.22      4.73 o
  10   4  24        0.83        2.66      5.45 o
   1   5  24       87.71      103.70      2.84 o
   2   5  24       15.69        9.11      2.20 o
   3   5  24      249.65      219.15      5.34 o
   4   5  24      511.96      479.35      8.16 o
   5   5  24       19.35       29.01      3.53 o
   6   5  24      438.31      425.16      8.48 o
   7   5  24       10.21       18.98      3.89 o
   8   5  24       28.96       25.62      4.31 o
   9   5  24        9.77       -0.41      6.17 o
   0   6  24     1303.40     1187.79     16.90 o
   1   6  24      244.56      259.60      5.45 o
   2   6  24       28.72       24.30      2.30 o
   3   6  24        2.43        1.47      2.79 o
   4   6  24       28.16       21.02      3.31 o
   5   6  24       38.73       42.46      3.94 o
   6   6  24       21.92       17.13      4.43 o
   7   6  24       13.45       18.13      4.49 o
   8   6  24       88.61      102.96      7.93 o
   1   7  24        0.17        4.63      2.51 o
   2   7  24      198.86      195.17      5.00 o
   3   7  24      180.91      174.79      5.77 o
   4   7  24       38.76       55.08      4.02 o
   5   7  24       11.98        9.56      4.32 o
   6   7  24       13.42       13.92      4.57 o
   7   7  24        1.89        5.68      4.78 o
   0   8  24       47.66       50.81      7.94 o
   1   8  24       35.71       46.33      3.36 o
   2   8  24       14.27        7.27      4.05 o
   3   8  24        1.07       -0.95      5.46 o
   4   8  24        1.06        8.15      4.01 o
   5   8  24        1.08        3.76      4.73 o
   6   8  24        0.00       -5.08      5.08 o
   1   9  24        9.81        8.56      3.87 o
   2   9  24        0.61        7.44      4.76 o
   3   9  24       12.84       10.82      3.98 o
   4   9  24       13.26       14.50      6.07 o
   1   1  25      129.57      122.41      3.58 o
   2   1  25      266.89      311.09      5.24 o
   3   1  25      479.63      418.87      6.33 o
   4   1  25     1022.07      965.58     13.90 o
   5   1  25        7.34       -0.50      2.80 o
   6   1  25       58.74       55.88      4.55 o
   7   1  25      108.61      109.75      5.76 o
   8   1  25        0.02       12.10      4.52 o
   9   1  25       90.02       81.98      7.48 o
  10   1  25       25.11       33.01      5.52 o
  11   1  25        1.45        1.68      5.34 o
   0   2  25      884.98      917.05     13.76 o
   1   2  25        1.81        4.24      1.24 o
   2   2  25      208.88      170.85      3.42 o
   3   2  25       26.49       22.12      1.86 o
   4   2  25      282.06      276.08      5.66 o
   5   2  25      205.95      181.24      5.10 o
   6   2  25     1515.29     1439.71     23.06 o
   7   2  25        5.28        8.19      4.03 o
   8   2  25        0.07        3.70      4.29 o
   9   2  25       45.38       51.51      6.73 o
  10   2  25       20.90       33.03      5.69 o
   1   3  25      142.78      146.48      3.99 o
   2   3  25       27.58       36.36      2.28 o
   3   3  25       11.07       16.50      2.03 o
   4   3  25      773.81      715.15     10.49 o
   5   3  25       35.23       32.35      3.24 o
   6   3  25       87.72       91.49      4.28 o
   7   3  25      138.62      138.89      5.74 o
   8   3  25       25.61       28.11      4.43 o
   9   3  25       34.76       22.06      4.67 o
  10   3  25        0.56       -4.52      4.52 o
   0   4  25       33.36       46.51      5.49 o
   1   4  25        7.60        5.99      2.72 o
   2   4  25       94.90       91.63      3.41 o
   3   4  25        3.01       10.99      1.95 o
   4   4  25      123.43      102.85      4.07 o
   5   4  25      291.61      288.79      6.53 o
   6   4  25      464.16      422.58      8.26 o
   7   4  25       13.51       13.49      3.61 o
   8   4  25       35.25       39.31      4.79 o
   9   4  25       28.91       38.97      5.03 o
  10   4  25       11.68       20.31      6.96 o
   1   5  25       55.09       64.39      3.92 o
   2   5  25      604.18      568.22      9.99 o
   3   5  25       41.38       51.39      3.48 o
   4   5  25       14.62       12.30      2.91 o
   5   5  25       22.86       30.15      3.56 o
   6   5  25      122.73      153.64      5.43 o
   7   5  25       61.08       71.87      4.73 o
   8   5  25       34.17       30.16      4.66 o
   9   5  25       10.86        7.84      8.90 o
   0   6  25       16.84       25.94      2.80 o
   1   6  25       12.03       17.48      2.09 o
   2   6  25        1.39        5.66      2.51 o
   3   6  25        5.25        4.30      3.41 o
   4   6  25       61.76       58.65      3.56 o
   5   6  25       11.10        5.29      3.38 o
   6   6  25       41.65       49.14      4.70 o
   7   6  25        4.68        2.81      4.29 o
   8   6  25      281.49      304.08     11.77 o
   1   7  25       13.51       16.23      3.19 o
   2   7  25       15.75       14.10      3.57 o
   3   7  25       38.52       32.85      3.75 o
   4   7  25       37.85       36.84      3.88 o
   5   7  25       10.75       14.66      4.35 o
   6   7  25      126.41      127.58      6.49 o
   7   7  25        0.00        5.25      5.01 o
   0   8  25       63.98       56.97      4.87 o
   1   8  25        7.14       13.29      2.93 o
   2   8  25       22.63       16.27      3.41 o
   3   8  25        0.18        1.77      3.88 o
   4   8  25       17.20       16.94      4.24 o
   5   8  25       48.37       44.14      5.38 o
   6   8  25        8.63        9.50      5.59 o
   1   9  25       10.22       12.36      3.81 o
   2   9  25        0.06        8.44      3.80 o
   3   9  25       49.36       46.86      5.36 o
   0   0  26     4625.07     4526.91    192.86 o
   1   0  26       29.98       38.00      3.09 o
   2   0  26     3947.76     3857.57     52.58 o
   3   0  26      763.78      681.95     16.60 o
   4   0  26      188.44      195.16     13.11 o
   5   0  26       81.26       76.38      6.36 o
   6   0  26      282.41      287.78     13.85 o
   7   0  26      381.69      335.87     12.81 o
   8   0  26      870.88      886.93     23.60 o
   9   0  26      398.02      382.99     14.84 o
  10   0  26       55.81       63.56      9.03 o
  11   0  26        1.26       -5.37     19.26 o
   1   1  26       30.02       29.70      2.08 o
   2   1  26       74.39       69.39      3.16 o
   3   1  26       69.98       81.05      2.76 o
   4   1  26     1045.39      988.91     14.23 o
   5   1  26       66.64       53.17      4.18 o
   6   1  26      484.08      453.88     10.03 o
   7   1  26      901.47      824.70     15.40 o
   8   1  26      369.05      364.34      9.93 o
   9   1  26       76.08       72.96      7.29 o
  10   1  26       46.00       51.46      6.79 o
   0   2  26      176.38      184.11      4.38 o
   1   2  26       67.42       85.66      2.26 o
   2   2  26      374.24      366.35      5.68 o
   3   2  26        9.72       10.45      1.83 o
   4   2  26        4.00        4.79      2.98 o
   5   2  26        1.26       -2.61      2.68 o
   6   2  26      498.03      511.18     11.00 o
   7   2  26      355.86      291.16      8.50 o
   8   2  26      376.49      375.06     10.11 o
   9   2  26      110.39      113.64      6.71 o
  10   2  26        5.74        4.81      5.01 o
   1   3  26      501.11      485.17      7.54 o
   2   3  26      665.78      635.12      8.41 o
   3   3  26      435.35      428.95      6.01 o
   4   3  26      282.83      288.82      7.60 o
   5   3  26       21.17       37.71      3.97 o
   6   3  26       40.47       39.55      4.64 o
   7   3  26       16.22       18.43      4.03 o
   8   3  26       14.00        9.08      4.12 o
   9   3  26        7.11       11.14      4.47 o
  10   3  26       51.42       50.05      6.38 o
   0   4  26     1332.11     1337.26     25.10 o
   1   4  26        0.64        1.68      2.44 o
   2   4  26      148.62      144.02      3.78 o
   3   4  26       20.04       23.61      2.54 o
   4   4  26      196.72      181.60      5.09 o
   5   4  26       29.77       37.37      3.52 o
   6   4  26       20.89       39.68      3.82 o
   7   4  26        0.16        6.34      4.26 o
   8   4  26       82.43       69.69      5.83 o
   9   4  26       52.59       60.87      5.48 o
   1   5  26      139.86      113.80      3.78 o
   2   5  26      163.00      151.21      4.06 o
   3   5  26        5.87        3.34      2.68 o
   4   5  26       18.85       10.77      3.00 o
   5   5  26       90.06       95.54      4.47 o
   6   5  26      111.21      122.40      5.08 o
   7   5  26       32.25       32.41      4.17 o
   8   5  26        7.05        7.22      4.33 o
   9   5  26       19.97       32.64      5.94 o
   0   6  26      149.96      133.77      4.05 o
   1   6  26        7.59        6.40      2.31 o
   2   6  26       28.25       21.16      2.99 o
   3   6  26       48.99       37.47      3.24 o
   4   6  26       11.93       10.77      2.91 o
   5   6  26        6.32        8.02      3.33 o
   6   6  26       31.64       42.88      4.22 o
   7   6  26        0.01        7.90      4.81 o
   8   6  26        3.75       11.24      6.15 o
   1   7  26        0.69        0.93      2.40 o
   2   7  26       52.64       54.58      3.12 o
   3   7  26        1.94        3.69      3.49 o
   4   7  26        8.89        7.93      3.46 o
   5   7  26        0.02        1.73      3.78 o
   6   7  26        0.82        2.64      4.41 o
   7   7  26      130.13      149.83      7.33 o
   0   8  26       22.83       25.93      4.22 o
   1   8  26        5.41        9.56      3.18 o
   2   8  26       38.04       45.22      3.86 o
   3   8  26        5.58        5.32      3.72 o
   4   8  26        1.87        4.53      3.98 o
   5   8  26        0.56        7.44      5.65 o
   1   9  26        8.76       13.38      3.90 o
   2   9  26        6.68       15.62      4.05 o
   3   9  26        6.52        9.24      4.69 o
   1   1  27      273.98      292.43      5.23 o
   2   1  27      445.79      419.34      6.06 o
   3   1  27      103.25      115.68      3.61 o
   4   1  27      186.21      188.48      5.91 o
   5   1  27      652.42      573.67     11.81 o
   6   1  27       79.54       83.57      5.02 o
   7   1  27       26.18       49.37      5.10 o
   8   1  27       29.71       35.11      5.76 o
   9   1  27        6.30       11.28      4.80 o
  10   1  27        0.11        4.10      5.20 o
   0   2  27       90.93       91.39      3.66 o
   1   2  27      202.82      210.49      4.32 o
   2   2  27      282.56      285.76      4.98 o
   3   2  27      693.78      663.39      8.60 o
   4   2  27      402.91      379.71      6.77 o
   5   2  27       54.91       46.19      3.69 o
   6   2  27      834.69      732.97     12.47 o
   7   2  27      133.30      113.10      5.95 o
   8   2  27        5.49       13.04      4.56 o
   9   2  27       61.64       72.81      6.15 o
  10   2  27        0.29       -4.91      4.91 o
   1   3  27      130.95      138.13      4.41 o
   2   3  27       28.01       26.52      2.35 o
   3   3  27      213.52      210.40      4.26 o
   4   3  27     1691.03     1592.76     19.99 o
   5   3  27      104.26       99.62      4.19 o
   6   3  27       23.46       21.95      3.72 o
   7   3  27       31.44       31.92      5.37 o
   8   3  27       24.80       23.45      4.99 o
   9   3  27       26.37       34.99      5.03 o
  10   3  27        4.31       14.00      5.11 o
   0   4  27      324.33      352.79     10.23 o
   1   4  27       40.46       33.46      2.78 o
   2   4  27      203.82      206.73      4.54 o
   3   4  27       51.32       51.45      2.77 o
   4   4  27      114.21      114.89      4.29 o
   5   4  27        7.31        4.76      3.01 o
   6   4  27      172.83      157.63      5.28 o
   7   4  27      132.22      132.95      5.92 o
   8   4  27        3.80       -1.76      4.14 o
   9   4  27       52.39       66.86      5.72 o
   1   5  27       49.46       46.92      2.39 o
   2   5  27       29.99       34.57      2.79 o
   3   5  27      148.75      143.58      4.61 o
   4   5  27        0.00        0.50      2.88 o
   5   5  27      106.10      101.70      4.58 o
   6   5  27       21.49       21.07      3.75 o
   7   5  27        1.74       -1.95      3.90 o
   8   5  27        1.90        9.26      4.53 o
   9   5  27        5.79        6.66      5.46 o
   0   6  27      389.53      382.82      9.22 o
   1   6  27       43.38       42.27      2.76 o
   2   6  27       16.73       15.59      2.68 o
   3   6  27        2.10        3.21      2.85 o
   4   6  27        0.63       -1.90      2.86 o
   5   6  27      236.30      227.23      7.55 o
   6   6  27       79.70       81.30      4.70 o
   7   6  27       30.65       25.14      5.22 o
   8   6  27       49.95       59.39      7.82 o
   1   7  27       14.14       13.91      2.77 o
   2   7  27       72.97       74.19      5.11 o
   3   7  27       47.66       44.90      4.34 o
   4   7  27       21.11       23.51      3.75 o
   5   7  27        0.59       -1.62      3.79 o
   6   7  27       44.09       55.30      5.59 o
   7   7  27        3.82        4.50      5.97 o
   0   8  27       25.53       26.63      4.30 o
   1   8  27        6.99       11.89      2.87 o
   2   8  27        3.48        1.24      3.14 o
   3   8  27       14.23       15.32      4.28 o
   4   8  27        5.70        7.62      4.07 o
   5   8  27        0.04       -0.63      4.98 o
   1   9  27       13.94       15.35      3.85 o
   2   9  27        1.61       14.20      5.03 o
   0   0  28     2317.83     2489.31    127.24 o
   1   0  28     1320.82     1301.15     30.44 o
   2   0  28      183.92      164.17      5.72 o
   3   0  28      292.92      289.66     14.95 o
   4   0  28       36.85       34.94      5.16 o
   5   0  28      321.52      300.25     11.00 o
   6   0  28        1.54        2.05      6.10 o
   7   0  28       15.66       10.41      6.10 o
   8   0  28     1784.16     1629.91     37.90 o
   9   0  28      160.00      152.59     19.37 o
  10   0  28        0.00       -6.70      6.86 o
   1   1  28      422.16      454.05      6.74 o
   2   1  28      132.37      114.15      3.56 o
   3   1  28      829.95      750.19     11.48 o
   4   1  28       23.38       20.87      3.42 o
   5   1  28        5.48       10.08      3.52 o
   6   1  28      982.25      909.80     16.22 o
   7   1  28      209.77      200.94      7.32 o
   8   1  28        6.93       12.49      4.62 o
   9   1  28        5.56       11.24      4.93 o
  10   1  28       13.70        0.46      4.99 o
   0   2  28      600.16      570.71     10.85 o
   1   2  28      154.74      134.98      4.79 o
   2   2  28      340.31      338.27      5.64 o
   3   2  28        4.84        3.94      2.43 o
   4   2  28      538.32      514.29      9.16 o
   5   2  28      305.38      310.49      7.24 o
   6   2  28        1.10        1.30      3.30 o
   7   2  28        9.05        9.69      4.99 o
   8   2  28      240.60      221.92      8.04 o
   9   2  28        7.57        4.82      5.30 o
  10   2  28        1.82        1.91      5.23 o
   1   3  28      359.48      352.94      8.63 o
   2   3  28      454.05      438.93      6.56 o
   3   3  28      441.94      438.76      7.41 o
   4   3  28        4.44        8.39      2.81 o
   5   3  28      409.26      397.08      8.35 o
   6   3  28       37.70       45.76      4.14 o
   7   3  28        0.88       -3.54      3.54 o
   8   3  28       49.73       41.54      4.81 o
   9   3  28        6.05        8.49      4.56 o
  10   3  28       40.88       56.30      5.90 o
   0   4  28        7.67       12.24      4.60 o
   1   4  28      221.90      198.86      4.88 o
   2   4  28        2.50       -1.14      2.18 o
   3   4  28        1.81        3.54      2.44 o
   4   4  28       21.35       29.60      3.22 o
   5   4  28       42.02       37.34      3.51 o
   6   4  28       86.00       94.93      7.23 o
   7   4  28        6.12        5.98      3.82 o
   8   4  28        0.02       -3.11      3.98 o
   9   4  28       96.70      105.63      6.38 o
   1   5  28       22.53       26.08      3.06 o
   2   5  28       93.37       98.39      3.48 o
   3   5  28      116.82       95.55      4.01 o
   4   5  28       50.48       51.22      3.62 o
   5   5  28       13.99        8.40      3.35 o
   6   5  28       33.16       51.80      4.60 o
   7   5  28       17.78       10.26      4.29 o
   8   5  28       47.64       53.17      5.18 o
   0   6  28      354.53      370.62      8.83 o
   1   6  28        2.97        6.69      2.35 o
   2   6  28       11.20       15.39      2.71 o
   3   6  28       90.32       97.26      4.10 o
   4   6  28       39.47       35.32      3.36 o
   5   6  28        1.98        6.26      3.44 o
   6   6  28       16.69       18.55      3.93 o
   7   6  28        1.46       -3.35      4.82 o
   1   7  28       26.83       37.22      2.78 o
   2   7  28      289.41      293.34      8.91 o
   3   7  28        3.90       -2.65      3.17 o
   4   7  28        9.66        8.59      3.46 o
   5   7  28        0.79       -1.79      3.78 o
   6   7  28       28.70       40.28      5.82 o
   0   8  28      164.23      178.82      7.21 o
   1   8  28        1.90        1.83      2.74 o
   2   8  28        0.78        1.61      3.88 o
   3   8  28        3.56        4.13      3.86 o
   4   8  28       62.49       71.33      5.17 o
   5   8  28        6.11        4.53      4.63 o
   1   9  28       27.61       43.57      5.38 o
   1   1  29      640.13      598.95      9.09 o
   2   1  29      138.00      135.26      4.26 o
   3   1  29        8.59       10.88      2.74 o
   4   1  29       23.60       31.92      3.31 o
   5   1  29       12.08        8.25      3.58 o
   6   1  29      246.83      260.51      7.74 o
   7   1  29        0.73       -0.13      4.07 o
   8   1  29      200.96      205.85      7.94 o
   9   1  29        4.99        6.38      4.77 o
  10   1  29        5.17        2.53      5.01 o
   0   2  29      974.77      937.60     14.35 o
   1   2  29       83.31       93.59      2.81 o
   2   2  29      363.38      368.81      6.00 o
   3   2  29       12.05       15.64      2.87 o
   4   2  29       44.57       43.78      3.52 o
   5   2  29      332.02      301.12      7.23 o
   6   2  29       15.19       17.42      3.70 o
   7   2  29       14.88        7.82      3.85 o
   8   2  29       44.77       52.69      5.39 o
   9   2  29       27.11       29.17      7.56 o
  10   2  29      110.57      101.08      7.32 o
   1   3  29       49.52       62.01      5.10 o
   2   3  29        7.33       13.74      2.29 o
   3   3  29      772.74      706.06     10.26 o
   4   3  29       13.34        9.13      3.02 o
   5   3  29       85.69       73.57      4.34 o
   6   3  29       10.43        5.31      3.43 o
   7   3  29       10.19       -1.23      3.88 o
   8   3  29       32.10       33.06      5.58 o
   9   3  29       14.12       13.35      4.74 o
   0   4  29      351.78      381.66     10.73 o
   1   4  29       48.28       53.97      3.09 o
   2   4  29        7.99        4.88      2.27 o
   3   4  29      380.52      346.49      6.65 o
   4   4  29      143.18      123.56      4.43 o
   5   4  29      128.36      108.97      4.89 o
   6   4  29      170.89      171.83      6.18 o
   7   4  29        1.93        2.75      3.90 o
   8   4  29       15.96       19.79      4.47 o
   9   4  29        0.19       -3.67      4.89 o
   1   5  29      187.71      203.00      4.91 o
   2   5  29      233.64      222.02      5.78 o
   3   5  29        5.21        5.33      2.67 o
   4   5  29       51.49       49.69      3.56 o
   5   5  29        3.26       -0.28      3.19 o
   6   5  29        4.34        1.19      4.33 o
   7   5  29        1.73       -2.81      4.04 o
   8   5  29        1.82        3.14      4.61 o
   0   6  29        6.05        2.49      3.65 o
   1   6  29       53.25       50.75      2.86 o
   2   6  29      105.85       96.21      3.61 o
   3   6  29      161.77      176.96      5.11 o
   4   6  29       40.22       41.07      3.46 o
   5   6  29       47.24       60.99      5.12 o
   6   6  29      129.71      128.94      6.38 o
   7   6  29        1.44        5.15      4.33 o
   1   7  29      210.70      201.31      5.50 o
   2   7  29       30.87       35.06      3.62 o
   3   7  29        8.31       14.75      3.45 o
   4   7  29       26.36       28.61      3.87 o
   5   7  29       32.96       34.55      4.55 o
   6   7  29        7.81       10.65      5.26 o
   0   8  29       70.07       70.24      4.95 o
   1   8  29        7.49        4.31      3.41 o
   2   8  29        0.34        2.00      3.65 o
   3   8  29       51.44       52.47      7.73 o
   4   8  29       67.58       69.42      5.13 o
   0   0  30      137.07      139.45      9.16 o
   1   0  30      929.09      810.37     23.84 o
   2   0  30     1149.41     1130.23     20.33 o
   3   0  30     3394.60     3332.17     66.65 o
   4   0  30        0.85        2.42      5.67 o
   5   0  30      491.68      470.14     14.28 o
   6   0  30      117.95      123.87      8.38 o
   7   0  30       13.38       20.13      8.66 o
   8   0  30       29.03       30.41      7.51 o
   9   0  30        8.61       11.53      6.60 o
  10   0  30        0.02       13.11      7.62 o
   1   1  30      559.17      512.63      8.17 o
   2   1  30        4.02        3.99      2.66 o
   3   1  30      428.02      410.69      7.74 o
   4   1  30      358.62      347.91      7.31 o
   5   1  30       87.20       98.73      4.98 o
   6   1  30       24.57       29.58      5.28 o
   7   1  30       30.91       27.64      4.63 o
   8   1  30        2.08       12.60      4.52 o
   9   1  30       12.96       11.63      5.61 o
  10   1  30        3.53       11.24      5.50 o
   0   2  30        0.79       12.54      3.93 o
   1   2  30      533.44      501.57      8.23 o
   2   2  30      134.67      124.33      5.04 o
   3   2  30        8.87        6.62      2.76 o
   4   2  30        3.22        4.32      3.06 o
   5   2  30      241.64      247.77      6.65 o
   6   2  30        4.60       -3.34      3.34 o
   7   2  30        2.45       -1.55      3.70 o
   8   2  30        6.29        9.93      6.36 o
   9   2  30       55.32       57.22      6.03 o
   1   3  30       35.35       30.75      2.34 o
   2   3  30      434.08      442.29      7.21 o
   3   3  30      472.13      457.90      8.43 o
   4   3  30        3.46        2.00      2.97 o
   5   3  30      349.63      328.35      7.52 o
   6   3  30       48.97       55.72      4.44 o
   7   3  30       19.49       19.37      4.16 o
   8   3  30        0.30        2.60      4.24 o
   9   3  30        4.32        1.96      4.66 o
   0   4  30      928.11      974.44     19.69 o
   1   4  30      171.47      165.36      5.03 o
   2   4  30        9.30        5.11      2.35 o
   3   4  30       88.72       91.95      3.77 o
   4   4  30      293.96      272.71      6.69 o
   5   4  30       10.27       11.91      3.54 o
   6   4  30       10.68       11.09      3.83 o
   7   4  30        0.03       -4.09      4.09 o
   8   4  30        0.13       -0.01      4.32 o
   9   4  30       42.23       39.57      5.54 o
   1   5  30        9.81        7.21      2.69 o
   2   5  30      113.03      108.51      3.74 o
   3   5  30       18.92       21.18      2.90 o
   4   5  30       86.04       76.44      4.08 o
   5   5  30       11.92       12.35      3.70 o
   6   5  30        1.63        3.29      3.85 o
   7   5  30        0.00       -3.75      3.75 o
   8   5  30       16.11       19.85      4.69 o
   0   6  30        7.96        2.75      5.03 o
   1   6  30        8.92       13.23      2.45 o
   2   6  30      128.51      124.97      4.89 o
   3   6  30        6.38        3.39      3.02 o
   4   6  30        6.55        4.68      3.03 o
   5   6  30        4.13       -1.55      3.69 o
   6   6  30        0.08        4.93      4.04 o
   7   6  30        3.03        1.64      4.32 o
   1   7  30       33.18       44.28      3.53 o
   2   7  30        0.06        0.81      3.53 o
   3   7  30       34.46       45.59      3.92 o
   4   7  30        3.40        4.27      3.62 o
   5   7  30        7.68        3.11      4.36 o
   6   7  30       20.79       23.41      6.47 o
   0   8  30       29.71       23.25      6.46 o
   1   8  30       52.73       55.46      4.06 o
   2   8  30        7.20        5.15      5.03 o
   3   8  30        3.91       -0.06      3.90 o
   4   8  30        4.17        4.83      4.98 o
   1   1  31      109.83      121.86      3.90 o
   2   1  31        8.38       13.17      2.73 o
   3   1  31      903.91      872.30     13.16 o
   4   1  31        4.46        4.05      2.96 o
   5   1  31      339.94      340.11      8.40 o
   6   1  31       94.67       88.31      5.36 o
   7   1  31        1.94        2.24      4.11 o
   8   1  31       85.53       87.44      6.76 o
   9   1  31        4.02       -0.43      4.68 o
   0   2  31     2885.86     2766.37     44.84 o
   1   2  31      405.48      400.42      7.88 o
   2   2  31       93.76       99.93      4.27 o
   3   2  31      427.41      387.17      7.59 o
   4   2  31       24.71       36.27      3.53 o
   5   2  31       91.07       98.47      4.62 o
   6   2  31       47.25       42.99      4.86 o
   7   2  31        3.69        2.72      3.89 o
   8   2  31       18.52        6.07      4.41 o
   9   2  31      137.28      146.48      9.04 o
   1   3  31       46.23       60.78      3.38 o
   2   3  31     1767.64     1637.36     24.66 o
   3   3  31      497.28      474.68      8.65 o
   4   3  31       17.63       17.67      3.40 o
   5   3  31      255.80      238.02      6.59 o
   6   3  31        5.03        2.38      3.57 o
   7   3  31       24.69       28.71      4.73 o
   8   3  31       21.32       16.08      6.74 o
   9   3  31       25.76       27.29      5.17 o
   0   4  31     2369.55     2230.48     39.35 o
   1   4  31       25.29       27.42      2.90 o
   2   4  31        1.42       -0.94      2.35 o
   3   4  31       22.48       28.40      4.67 o
   4   4  31       26.45       32.85      3.64 o
   5   4  31       24.06       24.61      5.57 o
   6   4  31       50.09       57.79      4.60 o
   7   4  31        3.27       -3.52      4.62 o
   8   4  31       27.54       31.59      4.97 o
   1   5  31       17.99       19.56      2.15 o
   2   5  31        3.70        4.16      2.78 o
   3   5  31       52.55       53.60      3.30 o
   4   5  31       18.49       21.10      3.59 o
   5   5  31        2.44        8.01      3.59 o
   6   5  31       20.96       15.40      4.05 o
   7   5  31        0.00       -4.13      4.13 o
   8   5  31        8.87        7.36      4.66 o
   0   6  31       10.53        5.96      5.27 o
   1   6  31        1.90        4.14      2.27 o
   2   6  31      177.30      169.67      4.72 o
   3   6  31        0.99       -0.03      2.74 o
   4   6  31        0.93        7.20      3.55 o
   5   6  31       16.38       10.65      3.98 o
   6   6  31       25.23       38.26      4.69 o
   7   6  31        4.31        3.47      4.47 o
   1   7  31        2.36        5.59      2.97 o
   2   7  31        1.98        3.06      3.34 o
   3   7  31        9.94       13.54      3.51 o
   4   7  31        0.15       -0.29      4.02 o
   5   7  31        7.30        1.37      4.22 o
   0   8  31       28.66       21.80      6.96 o
   1   8  31        0.05       -4.16      4.24 o
   2   8  31        0.53        0.27      3.68 o
   3   8  31        0.02       -1.49      3.92 o
   0   0  32     1574.48     1417.26     42.89 o
   1   0  32     1088.72     1018.16     22.89 o
   2   0  32     1006.36      954.22     17.88 o
   3   0  32      745.02      698.16     14.28 o
   4   0  32      274.07      246.79     10.95 o
   5   0  32       52.51       57.06      6.26 o
   6   0  32      196.57      195.98      9.90 o
   7   0  32       20.42        6.20      6.08 o
   8   0  32       74.24       61.34     14.04 o
   9   0  32        0.23       -6.24      6.24 o
   1   1  32      262.68      263.97      5.58 o
   2   1  32     1477.42     1430.94     19.98 o
   3   1  32     2330.64     2260.83     29.69 o
   4   1  32       35.95       41.05      3.58 o
   5   1  32       29.60       37.83      3.76 o
   6   1  32       45.34       38.16      4.49 o
   7   1  32       29.13       31.09      4.79 o
   8   1  32        4.40        7.76      4.60 o
   9   1  32       41.74       29.90      5.51 o
   0   2  32     3001.39     2971.30     48.04 o
   1   2  32     1127.14     1051.81     16.54 o
   2   2  32      633.40      607.98     10.99 o
   3   2  32        0.25        1.73      2.75 o
   4   2  32      281.66      278.95      6.63 o
   5   2  32        3.86        9.71      3.38 o
   6   2  32       10.46        7.17      3.76 o
   7   2  32        0.00        0.06      3.85 o
   8   2  32        0.21        1.95      4.49 o
   9   2  32       11.01        6.41      4.69 o
   1   3  32        3.96        5.19      2.34 o
   2   3  32      432.93      467.72      9.12 o
   3   3  32       91.69       96.02      5.66 o
   4   3  32       58.23       53.04      3.92 o
   5   3  32       24.77       24.27      3.73 o
   6   3  32       49.14       42.53      4.35 o
   7   3  32       36.33       37.05      5.55 o
   8   3  32       62.91       65.91      6.92 o
   9   3  32       16.14       15.95      4.98 o
   0   4  32       56.31       52.31     13.59 o
   1   4  32        9.20       12.04      2.65 o
   2   4  32        0.02        6.22      2.97 o
   3   4  32        0.71       -2.88      2.88 o
   4   4  32      115.96      130.43      5.08 o
   5   4  32       28.00       28.66      4.48 o
   6   4  32       73.76       77.62      6.43 o
   7   4  32        6.61        4.35      4.16 o
   8   4  32        0.45       -0.22      4.44 o
   1   5  32       23.33       29.40      2.85 o
   2   5  32        1.07       -2.49      2.49 o
   3   5  32       53.28       48.84      4.11 o
   4   5  32        9.89       14.03      3.43 o
   5   5  32        5.90        6.53      3.70 o
   6   5  32        0.67        2.70      3.88 o
   7   5  32        3.70        5.51      4.23 o
   0   6  32        7.61       -1.84      4.96 o
   1   6  32       46.67       55.58      2.88 o
   2   6  32       26.10       27.58      3.03 o
   3   6  32       28.77       34.00      3.80 o
   4   6  32        0.77       -3.35      3.35 o
   5   6  32        2.87        2.50      3.74 o
   6   6  32        0.00       -3.52      4.00 o
   1   7  32       36.28       47.91      5.49 o
   2   7  32        4.37        1.77      3.41 o
   3   7  32       70.31       76.63      4.72 o
   4   7  32        3.40        1.58      4.12 o
   5   7  32        6.48       10.90      5.32 o
   0   8  32        1.83       -3.06      6.44 o
   1   8  32       78.49       77.72      5.69 o
   2   8  32        1.55        2.71      5.61 o
   1   1  33       59.40       58.47      3.12 o
   2   1  33       10.62       16.34      2.91 o
   3   1  33       27.70       46.71      4.42 o
   4   1  33      158.49      151.03      5.07 o
   5   1  33       40.07       39.81      3.85 o
   6   1  33       63.86       58.36      4.88 o
   7   1  33        6.47        5.63      4.39 o
   8   1  33        9.88        6.73      4.65 o
   9   1  33        5.60        7.76      5.09 o
   0   2  33      221.31      268.27      6.83 o
   1   2  33      299.31      296.28      6.77 o
   2   2  33      281.51      263.88      8.04 o
   3   2  33       21.44       20.10      3.08 o
   4   2  33       13.91       27.32      3.46 o
   5   2  33      186.61      181.97      6.50 o
   6   2  33        9.30        9.20      3.78 o
   7   2  33       30.28       31.73      4.43 o
   8   2  33       69.26       76.98      5.50 o
   9   2  33       13.80        8.69      4.84 o
   1   3  33      197.42      182.45      5.07 o
   2   3  33      154.55      148.12      5.07 o
   3   3  33       51.20       62.68      4.08 o
   4   3  33       71.38       73.51      7.06 o
   5   3  33      104.24       98.60      4.86 o
   6   3  33        0.76        2.80      3.58 o
   7   3  33       20.62       18.19      4.36 o
   8   3  33        3.73        0.13      4.32 o
   0   4  33        0.33       14.00      6.21 o
   1   4  33      244.76      218.55      5.01 o
   2   4  33      341.54      322.53      7.26 o
   3   4  33      100.43       94.60      4.29 o
   4   4  33       33.44       32.60      3.64 o
   5   4  33        2.69        3.33      5.77 o
   6   4  33       12.90       19.70      5.23 o
   7   4  33        0.65       -0.03      4.08 o
   8   4  33       18.80       26.42      4.94 o
   1   5  33      210.41      210.20      4.50 o
   2   5  33        1.12        0.67      2.69 o
   3   5  33        1.86       -0.79      2.97 o
   4   5  33       70.98       55.24      4.24 o
   5   5  33        1.11        1.70      3.46 o
   6   5  33        5.18        7.99      4.15 o
   7   5  33       11.50        8.41      4.38 o
   0   6  33       36.07       45.95     15.15 o
   1   6  33       74.51       73.28      4.86 o
   2   6  33      143.80      137.92      4.70 o
   3   6  33        9.06       11.25      3.17 o
   4   6  33       24.27       21.01      3.96 o
   5   6  33       11.26       12.18      3.94 o
   6   6  33        2.81        4.09      4.40 o
   1   7  33        8.55       23.76      5.52 o
   2   7  33        3.61        3.40      3.24 o
   3   7  33       18.82       26.83      3.59 o
   4   7  33       28.56       25.46      4.62 o
   0   8  33       39.36       42.51      7.48 o
   1   8  33        0.60        3.44      4.93 o
   0   0  34        4.24       21.10      6.13 o
   1   0  34      108.40       84.36     10.42 o
   2   0  34      130.06      118.21      5.37 o
   3   0  34       23.15       13.00      4.19 o
   4   0  34      164.17      163.83      8.65 o
   5   0  34      175.26      174.03      9.08 o
   6   0  34      484.31      469.42     15.41 o
   7   0  34      347.12      349.92     15.75 o
   8   0  34        0.00       -5.59      6.50 o
   9   0  34        3.71        2.28      6.93 o
   1   1  34       17.25       10.77      2.58 o
   2   1  34       74.56       59.36      3.11 o
   3   1  34        0.01        8.40      2.89 o
   4   1  34       22.18       28.96      3.42 o
   5   1  34      119.29      124.27      5.15 o
   6   1  34      106.04      110.03      5.32 o
   7   1  34       28.29       29.38      4.79 o
   8   1  34        0.10        3.40      4.64 o
   9   1  34       20.28       16.06      5.25 o
   0   2  34        1.23        9.61      4.81 o
   1   2  34       49.06       65.76      3.12 o
   2   2  34      310.00      257.15     10.21 o
   3   2  34        5.47       11.94      3.03 o
   4   2  34      316.24      288.57      6.94 o
   5   2  34       43.11       50.68      4.19 o
   6   2  34        2.37        6.00      3.63 o
   7   2  34       33.77       33.94      5.06 o
   8   2  34       21.79       24.76      4.68 o
   1   3  34      117.91      138.22      4.03 o
   2   3  34        9.11       16.81      3.06 o
   3   3  34      103.62       95.27      5.44 o
   4   3  34       30.32       27.48      3.62 o
   5   3  34        0.01        3.26      3.50 o
   6   3  34       77.01       66.91      4.75 o
   7   3  34        1.14        4.64      4.08 o
   8   3  34      107.09      108.87      6.22 o
   0   4  34      788.47      773.28     21.23 o
   1   4  34       67.57       79.77      4.38 o
   2   4  34      119.46      121.10      8.12 o
   3   4  34       28.70       28.34      6.27 o
   4   4  34       30.96       31.68      4.06 o
   5   4  34        0.00       -3.44      3.44 o
   6   4  34       65.04       70.20      5.01 o
   7   4  34        2.55        0.18      4.18 o
   1   5  34       59.01       55.42      6.98 o
   2   5  34       93.07       91.48      4.25 o
   3   5  34       44.39       46.03      3.80 o
   4   5  34        0.07        3.91      3.39 o
   5   5  34       28.60       33.26      4.21 o
   6   5  34        3.03        2.85      3.94 o
   7   5  34        5.86        5.97      4.41 o
   0   6  34       25.82       36.71      7.73 o
   1   6  34       54.30       50.28      7.00 o
   2   6  34        1.62       -2.21      2.87 o
   3   6  34       51.49       50.78      5.21 o
   4   6  34        2.58       -5.25      5.25 o
   5   6  34       11.13       10.24      4.06 o
   6   6  34        0.20        1.09      4.25 o
   1   7  34      351.82      366.98      8.75 o
   2   7  34        2.73       -1.83      4.16 o
   3   7  34       41.64       50.67      4.92 o
   4   7  34        0.29        7.56      3.83 o
   1   1  35      185.08      176.98      4.83 o
   2   1  35      273.70      250.27      5.33 o
   3   1  35      367.91      328.28      7.09 o
   4   1  35       24.65       23.28      3.43 o
   5   1  35      391.09      377.06      8.33 o
   6   1  35       24.66       30.93      4.70 o
   7   1  35        0.35        2.36      4.28 o
   8   1  35       16.40       12.75      4.95 o
   0   2  35     1299.86     1175.71     20.71 o
   1   2  35      401.80      334.17      6.38 o
   2   2  35        3.11        0.86      3.00 o
   3   2  35      271.22      226.87      8.57 o
   4   2  35        7.42       11.80      3.40 o
   5   2  35        1.74        8.97      3.46 o
   6   2  35       16.79       17.49      3.90 o
   7   2  35       18.21       11.57      4.72 o
   8   2  35      103.81      103.31      6.20 o
   1   3  35        4.14        8.51      2.08 o
   2   3  35      312.83      268.04      6.71 o
   3   3  35       53.77       49.74      3.70 o
   4   3  35       42.81       38.67      3.84 o
   5   3  35       62.83       57.31      4.36 o
   6   3  35      183.55      192.17      6.65 o
   7   3  35       13.62       24.16      4.44 o
   8   3  35       19.65       19.47      7.58 o
   0   4  35     1249.70     1160.48     28.84 o
   1   4  35        0.42       -2.40      2.40 o
   2   4  35       50.85       47.19      3.57 o
   3   4  35       64.97       75.05      4.40 o
   4   4  35        3.67        2.98      3.30 o
   5   4  35        0.12       -1.63      3.56 o
   6   4  35       16.28       11.67      4.12 o
   7   4  35        4.02       -0.86      4.19 o
   1   5  35       68.89       92.84      4.66 o
   2   5  35       66.13       78.16      7.54 o
   3   5  35        1.43       -2.46      3.08 o
   4   5  35        0.13        0.58      3.42 o
   5   5  35        5.72        2.25      3.85 o
   6   5  35       35.01       37.19      4.62 o
   0   6  35        1.80        3.41      6.79 o
   1   6  35        5.54        4.11      3.73 o
   2   6  35       40.89       44.44     10.47 o
   3   6  35       72.31       87.91      4.43 o
   4   6  35       21.81       28.10      3.95 o
   5   6  35        3.79        0.17      4.28 o
   1   7  35        2.48       11.60      4.26 o
   2   7  35        4.54       10.41      4.72 o
   3   7  35        7.38        8.12      3.70 o
   0   0  36       71.52       52.49      7.25 o
   1   0  36       19.00       22.89      3.74 o
   2   0  36        4.19       12.06      3.73 o
   3   0  36      656.02      585.99     12.98 o
   4   0  36       91.90       91.71     10.15 o
   5   0  36       25.43       27.06      6.10 o
   6   0  36       13.92        9.56      6.05 o
   7   0  36      126.70      114.13      8.98 o
   8   0  36       64.35       80.01      8.84 o
   1   1  36       64.35       71.59      3.48 o
   2   1  36        1.35        2.28      2.82 o
   3   1  36      122.49      130.88      4.81 o
   4   1  36       27.79       29.85      3.65 o
   5   1  36       72.99       82.60      4.70 o
   6   1  36        0.43       -1.87      3.63 o
   7   1  36      183.00      214.21      7.21 o
   8   1  36        4.78        0.64      4.95 o
   0   2  36      221.94      200.69      6.12 o
   1   2  36      140.25      145.49      4.32 o
   2   2  36       37.79       37.40      3.24 o
   3   2  36        6.00        8.88      3.13 o
   4   2  36      193.03      190.44      6.00 o
   5   2  36       41.57       41.63      4.14 o
   6   2  36       25.64       30.63      4.21 o
   7   2  36       39.92       25.45      4.48 o
   8   2  36       20.04       25.91      4.97 o
   1   3  36       98.74       96.08      4.19 o
   2   3  36       91.83       91.69      4.36 o
   3   3  36        0.45        0.82      3.01 o
   4   3  36       10.21        9.36      3.89 o
   5   3  36        8.01        3.59      3.58 o
   6   3  36       87.17       93.34      5.35 o
   7   3  36        1.85        5.44      4.20 o
   0   4  36       15.00       31.65      7.06 o
   1   4  36       17.58       15.82      2.73 o
   2   4  36       41.62       47.74      3.65 o
   3   4  36        0.02       -2.65      2.95 o
   4   4  36       69.97       75.14      4.53 o
   5   4  36        0.03        2.10      3.53 o
   6   4  36       40.10       39.01      4.95 o
   7   4  36        0.02       -0.70      4.30 o
   1   5  36       66.08       70.00      4.30 o
   2   5  36       12.31       12.65      3.16 o
   3   5  36        0.14       -3.08      3.08 o
   4   5  36       38.18       32.95      4.42 o
   5   5  36       32.98       37.97      4.38 o
   6   5  36       48.05       53.80      5.06 o
   0   6  36       13.93       12.93      7.17 o
   1   6  36       22.32       17.27      3.97 o
   2   6  36       65.40       67.69      6.42 o
   3   6  36        0.83        2.70      3.32 o
   4   6  36        1.77       -0.13      3.57 o
   5   6  36       36.94       34.22      4.66 o
   1   7  36       13.69        7.86      4.24 o
   2   7  36        4.05        8.78      4.77 o
   1   1  37        1.23        4.34      2.65 o
   2   1  37      238.60      229.64      5.31 o
   3   1  37      110.60      112.76      4.95 o
   4   1  37       35.19       41.33      3.90 o
   5   1  37       20.09       18.47      3.82 o
   6   1  37       16.65       18.69      4.09 o
   7   1  37       35.84       53.83      4.89 o
   8   1  37       11.87       17.69      4.68 o
   0   2  37        1.46        7.61      3.06 o
   1   2  37       22.45       30.26      2.83 o
   2   2  37       12.49       12.26      2.93 o
   3   2  37       47.87       50.86      3.76 o
   4   2  37      124.94      122.26      5.05 o
   5   2  37       33.18       29.22      3.99 o
   6   2  37        0.61       -0.06      3.74 o
   7   2  37        1.86       -4.08      4.08 o
   8   2  37       11.77        9.22      5.15 o
   1   3  37       67.43       68.98      2.92 o
   2   3  37       12.84       13.30      3.28 o
   3   3  37        1.65        2.39      3.05 o
   4   3  37        0.99        5.08      4.56 o
   5   3  37       44.41       34.80      4.18 o
   6   3  37       55.70       61.65      5.57 o
   7   3  37        0.26       -3.21      4.21 o
   0   4  37      134.51      149.13     15.72 o
   1   4  37      116.14      108.27      6.68 o
   2   4  37        1.65        6.95      3.08 o
   3   4  37       14.06       11.45      3.27 o
   4   4  37        0.04        0.56      3.38 o
   5   4  37       11.57       20.73      4.50 o
   6   4  37        0.21        0.53      4.76 o
   1   5  37       39.27       39.71      3.96 o
   2   5  37        0.06        0.80      3.05 o
   3   5  37       72.40       87.23      6.27 o
   4   5  37       13.67       24.06      5.34 o
   5   5  37       19.96       26.64      4.31 o
   0   6  37        0.11       -3.14      9.75 o
   1   6  37      106.41      113.30      7.91 o
   2   6  37      127.99      138.90      6.81 o
   3   6  37       38.03       54.68      4.55 o
   4   6  37       29.75       35.65      5.10 o
   1   7  37        8.74       10.03      4.38 o
   0   0  38      946.12      934.93     31.49 o
   1   0  38      453.81      383.04      9.64 o
   2   0  38       59.34       45.39      4.81 o
   3   0  38      295.95      260.84      9.54 o
   4   0  38       25.53       25.74      4.86 o
   5   0  38       61.57       64.66      5.68 o
   6   0  38        7.01       10.39      6.33 o
   7   0  38      200.14      219.52     11.47 o
   1   1  38        7.97        3.80      2.74 o
   2   1  38       46.55       45.09      3.50 o
   3   1  38      546.94      484.26      8.32 o
   4   1  38       21.06       13.11      3.53 o
   5   1  38       64.06       51.48      4.91 o
   6   1  38        6.88        9.39      4.13 o
   7   1  38       31.93       39.47      4.86 o
   0   2  38        5.54       -2.18      2.98 o
   1   2  38        5.84       10.76      2.69 o
   2   2  38       62.05       59.77      3.28 o
   3   2  38        9.69       11.93      3.25 o
   4   2  38        1.71        5.55      3.58 o
   5   2  38        2.21        0.60      3.51 o
   6   2  38        0.71        1.94      3.71 o
   7   2  38       41.28       50.42      5.64 o
   1   3  38        0.09        0.43      2.81 o
   2   3  38        0.91        3.97      3.09 o
   3   3  38        2.58        0.02      3.03 o
   4   3  38       17.01       21.50      3.66 o
   5   3  38        1.18        0.25      3.59 o
   6   3  38        0.27       -3.75      3.90 o
   7   3  38        0.32       -2.91      5.96 o
   0   4  38      112.24      109.29     12.10 o
   1   4  38       27.49       36.06      5.05 o
   2   4  38       39.23       47.66      4.51 o
   3   4  38        1.28       -3.21      3.21 o
   4   4  38        1.91        2.62      4.60 o
   5   4  38       12.71       14.71      4.00 o
   6   4  38       22.08       20.65      4.58 o
   1   5  38       17.21       18.40      3.75 o
   2   5  38       68.31       76.22      5.60 o
   3   5  38       55.19       66.30      4.25 o
   4   5  38        9.66        5.44      3.76 o
   5   5  38        8.83       11.62      4.23 o
   0   6  38       39.38       38.68     11.40 o
   1   6  38       56.16       59.60      4.88 o
   2   6  38       22.30       26.38      4.80 o
   3   6  38       16.70       12.68      5.81 o
   1   1  39        9.77       14.06      3.24 o
   2   1  39        1.78        1.27      2.72 o
   3   1  39       17.49       23.27      3.10 o
   4   1  39        1.74        5.23      3.45 o
   5   1  39        0.64       -2.26      3.57 o
   6   1  39       17.89       18.65      4.13 o
   7   1  39        6.66        1.80      4.32 o
   0   2  39        0.00        3.86      3.14 o
   1   2  39       27.33       26.78      3.01 o
   2   2  39       52.51       56.07      4.71 o
   3   2  39       22.16       22.60      3.49 o
   4   2  39        8.81       12.23      3.58 o
   5   2  39       39.33       38.86      4.29 o
   6   2  39       11.26        7.63      4.14 o
   7   2  39       59.80       80.16      5.68 o
   1   3  39       15.12       18.12      2.58 o
   2   3  39       18.85       17.89      3.46 o
   3   3  39        1.12       -2.20      3.11 o
   4   3  39        0.15       -1.94      3.37 o
   5   3  39       14.09       16.86      4.02 o
   6   3  39       17.69       15.58      4.28 o
   0   4  39      117.18      130.76     12.95 o
   1   4  39       62.96       57.17      4.72 o
   2   4  39        6.63       -0.53      3.14 o
   3   4  39       56.80       58.44      5.09 o
   4   4  39       21.05       30.98      4.02 o
   5   4  39        1.87        4.71      3.95 o
   6   4  39       12.11       17.48      4.70 o
   1   5  39        1.08        2.41      3.65 o
   2   5  39       49.10       42.85      5.20 o
   3   5  39       48.59       53.57      6.95 o
   4   5  39        3.69        9.79      3.95 o
   0   6  39        1.07       -9.43      9.43 o
   1   6  39       17.12       20.43      4.85 o
   2   6  39        2.76       -4.34      4.34 o
   0   0  40      183.03      167.05     11.88 o
   1   0  40        5.25       -1.29      4.32 o
   2   0  40        0.01        1.71      3.84 o
   3   0  40       23.80       19.93      4.53 o
   4   0  40       63.71       84.84      6.00 o
   5   0  40        6.15        3.40      4.62 o
   6   0  40        2.98        2.68      5.16 o
   7   0  40        5.89        8.89      7.05 o
   1   1  40       83.67       90.67      4.03 o
   2   1  40        0.02        0.52      2.75 o
   3   1  40       19.07       15.89      3.09 o
   4   1  40        8.38       12.78      3.49 o
   5   1  40        0.36        1.99      3.64 o
   6   1  40       10.91        5.59      4.10 o
   7   1  40        0.21       -4.18      4.18 o
   0   2  40       63.55       72.97      4.42 o
   1   2  40        1.65        2.39      2.94 o
   2   2  40       37.42       43.67      3.24 o
   3   2  40       45.75       43.10      3.92 o
   4   2  40        0.05       -3.35      3.35 o
   5   2  40        7.16        3.50      5.02 o
   6   2  40       58.62       67.46      5.20 o
   1   3  40        9.57        8.24      2.92 o
   2   3  40      102.82      111.80      4.56 o
   3   3  40        3.14        4.18      3.30 o
   4   3  40       92.58      101.15      5.10 o
   5   3  40       58.26       61.41      4.79 o
   6   3  40        0.66       -4.14      4.14 o
   0   4  40       84.33       79.93     11.62 o
   1   4  40        2.36        2.63      3.87 o
   2   4  40        3.56        6.51      3.30 o
   3   4  40       31.59       39.42      4.45 o
   4   4  40       41.77       49.28      4.41 o
   5   4  40       62.87       89.92      5.39 o
   1   5  40        6.08        8.51      3.84 o
   2   5  40       27.74       27.74      5.07 o
   3   5  40       10.04       12.04      3.60 o
   4   5  40        3.95        6.43      5.39 o
   0   6  40        4.36        1.07     10.18 o
   1   6  40        0.85        3.53      4.29 o
   1   1  41       19.87       21.80      3.98 o
   2   1  41       52.22       55.66      3.53 o
   3   1  41        1.11        3.93      2.99 o
   4   1  41       14.12       13.91      3.48 o
   5   1  41        0.11       -1.15      3.80 o
   6   1  41        1.12        5.50      4.22 o
   0   2  41       38.06       41.84      4.06 o
   1   2  41        0.00       -2.07      2.30 o
   2   2  41      141.36      148.47      6.21 o
   3   2  41        9.48        5.74      3.07 o
   4   2  41       96.05      111.48      5.22 o
   5   2  41       21.45       33.19      4.85 o
   6   2  41      117.14      149.79      6.52 o
   1   3  41        6.75       11.41      2.70 o
   2   3  41        0.03        4.35      2.71 o
   3   3  41        0.82        3.74      3.41 o
   4   3  41       44.80       45.67      4.34 o
   5   3  41       57.21       66.77      5.01 o
   0   4  41        2.81       10.13      4.07 o
   1   4  41       54.61       70.50      7.44 o
   2   4  41       53.93       57.94      4.22 o
   3   4  41        3.90        1.70      3.41 o
   4   4  41        0.55        6.25      3.73 o
   1   5  41       33.63       32.61      4.61 o
   2   5  41        0.56       -7.12      7.12 o
   3   5  41       63.14       81.29      6.28 o
   0   0  42       77.17       81.21      9.48 o
   1   0  42      123.49      126.21      6.11 o
   2   0  42      152.27      168.19      7.18 o
   3   0  42        1.23        7.66      4.44 o
   4   0  42      237.51      224.41     13.17 o
   5   0  42        2.88       14.37      5.28 o
   6   0  42       26.83       32.73      7.29 o
   1   1  42       20.92       10.64      2.99 o
   2   1  42      108.00      108.58      4.25 o
   3   1  42       72.95       76.58      4.07 o
   4   1  42        1.10        3.78      3.31 o
   5   1  42      149.54      175.48      5.87 o
   6   1  42        3.62        4.24      4.22 o
   0   2  42        4.78        1.08      3.44 o
   1   2  42        0.18        2.59      3.07 o
   2   2  42        0.95        0.19      2.82 o
   3   2  42        0.15       -2.95      2.95 o
   4   2  42       16.72       16.53      4.62 o
   5   2  42       83.78       87.85      5.33 o
   1   3  42       73.51       75.17      3.66 o
   2   3  42       29.40       31.83      5.17 o
   3   3  42        0.13       -1.73      3.35 o
   4   3  42       15.16       22.80      4.13 o
   5   3  42        0.23        8.54      4.16 o
   0   4  42       59.03       64.66      5.83 o
   1   4  42        1.26       -0.53      4.05 o
   2   4  42        0.98        5.38      5.73 o
   3   4  42       22.33       14.49      3.73 o
   4   4  42        0.36        3.31      3.86 o
   1   5  42        0.02       -2.84      4.16 o
   2   5  42       24.48       40.66      7.64 o
   1   1  43        3.80        1.21      2.84 o
   2   1  43       38.46       51.42      3.64 o
   3   1  43       65.72       70.10      4.07 o
   4   1  43       27.23       38.50      3.93 o
   5   1  43        1.97        8.36      3.72 o
   0   2  43       55.67       65.36      4.64 o
   1   2  43        1.94        2.57      2.53 o
   2   2  43       13.33       14.17      3.24 o
   3   2  43        1.05        0.67      3.14 o
   4   2  43       32.29       25.75      3.76 o
   5   2  43        4.15        0.08      4.16 o
   1   3  43        0.44        0.31      2.84 o
   2   3  43       50.01       54.86      3.52 o
   3   3  43       14.96        9.35      3.69 o
   4   3  43       14.59       18.24      4.15 o
   0   4  43       23.58       28.97      4.98 o
   1   4  43       24.33       35.40      4.89 o
   2   4  43        0.67       -2.15      4.02 o
   3   4  43        1.73       -0.25      3.69 o
   0   0  44       34.51       30.21      8.31 o
   1   0  44        0.33       -4.62      4.62 o
   2   0  44       31.01       43.72      5.17 o
   3   0  44       23.11       25.19      5.16 o
   4   0  44      113.55      117.89      7.12 o
   5   0  44       78.32      100.13      8.05 o
   1   1  44        2.33        6.43      2.97 o
   2   1  44       84.52       91.37      4.24 o
   3   1  44        0.49        1.09      3.23 o
   4   1  44       17.79       12.14      3.68 o
   5   1  44       21.02       14.56      3.97 o
   0   2  44       51.66       61.38      4.69 o
   1   2  44        0.08       -2.04      2.52 o
   2   2  44        9.86        5.66      3.06 o
   3   2  44        1.09       -2.90      3.09 o
   4   2  44        1.95       -0.73      3.41 o
   1   3  44       26.88       28.16      5.14 o
   2   3  44        0.86       -2.30      2.92 o
   3   3  44       82.55      117.33      4.65 o
   0   4  44        0.00        0.91      4.56 o
   1   4  44       18.15       20.51      3.56 o
   2   4  44        9.61       12.88      4.40 o
   1   1  45        1.45       11.24      3.17 o
   2   1  45        4.34        9.56      3.27 o
   3   1  45        0.06       -3.24      3.24 o
   4   1  45       33.35       47.32      5.11 o
   0   2  45       12.18        7.20      4.89 o
   1   2  45        0.18        0.03      2.55 o
   2   2  45        2.88        5.89      3.20 o
   3   2  45        0.37       -1.57      3.19 o
   1   3  45        8.73       12.64      3.81 o
   2   3  45        6.65       10.11      3.16 o
   0   0  46      138.47      161.72      8.74 o
   1   0  46       65.89       64.41      5.81 o
   2   0  46       55.18       60.08      5.79 o
   3   0  46        4.41        8.69      5.11 o
   1   1  46      186.87      229.20      5.35 o
   2   1  46      159.04      173.54      5.51 o
   3   1  46        1.90        0.25      3.46 o
   0   2  46        5.63        3.56      3.93 o
   1   2  46       62.93       73.32      3.99 o
   2   2  46       12.99       15.03      3.41 o
   1   3  46       79.23      100.33      5.40 o
   1   1  47        0.01        3.62      2.89 o
   2   1  47       30.60       48.19      3.96 o
   0   2  47       28.09       21.76     11.46 o
   1   2  47        1.45        9.34      3.25 o
 
